# Supplementary material for: The recurrence or metastasis related gene predicts the prognosis of extremity and trunk soft tissue sarcoma
Source: Precis Clin Med. 2025 Oct 28;8(4):pbaf027. doi: 10.1093/pcmedi/pbaf027 (PMC12793454; doi:10.1093/pcmedi/pbaf027)
Supplement: pbaf027_Supplemental_Files [file pbaf027_Supplemental_Files.zip › Supplementary tables.xlsx]

## Sheet: Table S1
Characteristic	Number(Percent)
Age(median, range)	54(28-92)
Gender
Male	22(62.9%)
Female	13(37.1%)
Primary or relapse
Primary STS	20(57.1%)
Relapse STS	15(42.9%)
Subtypes
Myxofibrosarcoma (MFS)	10
Dermatofibrosarcoma protuberans (DSFP)	7
Myxoid liposarcoma (MLPS)	4
Undifferentiated pleomorphic sarcoma (UPS)	3
Synovial sarcoma (SS)	2
Alveolar soft part sarcoma (ASPS)	1
Tumor Location
Extremity	26(74.2%)
Trunk	9(25.7%)

## Sheet: Table S2
Differentially methylated regions
seqnames	start	end	width	strand	length	nCG	meanMethy1	meanMethy2	diff.Methy	areaStat	annotation	geneChr	geneStart	geneEnd	geneLength	geneStrand	geneId	transcriptId	distanceToTSS	ENSEMBL	SYMBOL	GENENAME	gene_id	label
chr1	854476	854557	82	*	83	5	0.618728	0.476767	0.141961	25.757	Promoter (<=1kb)	1	852953	854817	1865	2	100130417	uc010nxy.1	260	ENSG00000223764	LINC02593	long intergenic non-protein coding RNA 2593	ENSG00000223764	up
chr1	854768	854839	72	*	73	7	0.636826	0.488404	0.148422	43.4406	Promoter (<=1kb)	1	852953	854817	1865	2	100130417	uc010nxy.1	0	ENSG00000223764	LINC02593	long intergenic non-protein coding RNA 2593	ENSG00000223764	up
chr1	872321	872699	379	*	380	39	0.682913	0.474453	0.208461	231.615	Promoter (1-2kb)	1	874655	879533	4879	1	148398	uc031pko.1	-1956	ENSG00000187634	SAMD11	sterile alpha motif domain containing 11	ENSG00000187634	up
chr1	914772	914957	186	*	187	17	0.701623	0.540543	0.16108	87.0439	Promoter (2-3kb)	1	910579	917473	6895	2	84808	uc001ach.2	2516	ENSG00000187642	PERM1	PPARGC1 and ESRR induced regulator, muscle 1	ENSG00000187642	up
chr1	1099864	1100063	200	*	201	41	0.5887	0.442659	0.14604	223.562	Promoter (2-3kb)	1	1102484	1102578	95	1	406984	uc001acw.2	-2421	ENSG00000207730	MIR200B	microRNA 200b	ENSG00000207730	up
chr1	1141672	1141856	185	*	186	58	0.241199	0.0993884	0.14181	487.48	Promoter (<=1kb)	1	1138888	1142089	3202	2	8784	uc001adb.3	233	ENSG00000186891	TNFRSF18	TNF receptor superfamily member 18	ENSG00000186891	up
chr1	1696560	1696633	74	*	75	10	0.670949	0.448671	0.222277	42.9651	Promoter (<=1kb)	1	1685549	1696885	11337	2	65220	uc009vkx.1	252	ENSG00000008130	NADK	NAD kinase	ENSG00000008130	up
chr1	1696694	1696795	102	*	103	20	0.670949	0.448671	0.222277	94.0074	Promoter (<=1kb)	1	1685549	1696885	11337	2	65220	uc009vkx.1	90	ENSG00000008130	NADK	NAD kinase	ENSG00000008130	up
chr1	2003146	2003275	130	*	131	14	0.489405	0.312429	0.176976	59.5431	Promoter (1-2kb)	1	2005086	2116834	111749	1	5590	uc001air.3	-1811	ENSG00000067606	PRKCZ	protein kinase C zeta	ENSG00000067606	up
chr1	2003457	2003545	89	*	90	8	0.53932	0.357024	0.182296	54.7718	Promoter (1-2kb)	1	2005086	2116834	111749	1	5590	uc001air.3	-1541	ENSG00000067606	PRKCZ	protein kinase C zeta	ENSG00000067606	up
chr1	2137309	2137405	97	*	98	15	0.336381	0.201714	0.134667	128.753	Promoter (1-2kb)	1	2115899	2139172	23274	2	199990	uc001aix.2	1767	ENSG00000162585	FAAP20	FA core complex associated protein 20	ENSG00000162585	up
chr1	2324330	2324474	145	*	146	13	0.594732	0.171411	0.423321	65.4832	Promoter (1-2kb)	1	2323214	2336885	13672	1	11079	uc001ajf.2	1116	ENSG00000157916	RER1	retention in endoplasmic reticulum sorting receptor 1	ENSG00000157916	up
chr1	2488985	2489061	77	*	78	6	0.545483	0.380493	0.16499	36.4599	Promoter (<=1kb)	1	2486163	2488450	2288	2	100133445	uc021oev.1	-535					up
chr1	3043357	3043483	127	*	128	12	0.568168	0.377101	0.191067	75.7608	Promoter (1-2kb)	1	3044539	3044599	61	1	100422968	uc021oez.1	-1056	ENSG00000283572	MIR4251	microRNA 4251	ENSG00000283572	up
chr1	3043553	3043632	80	*	81	4	0.567733	0.376727	0.191006	24.4447	Promoter (<=1kb)	1	3044539	3044599	61	1	100422968	uc021oez.1	-907	ENSG00000283572	MIR4251	microRNA 4251	ENSG00000283572	up
chr1	3382008	3382345	338	*	339	28	0.628978	0.43183	0.197148	177.801	Promoter (<=1kb)	1	3382569	3397677	15109	1	27237	uc001aki.3	-224	ENSG00000130762	ARHGEF16	Rho guanine nucleotide exchange factor 16	ENSG00000130762	up
chr1	3385915	3386006	92	*	93	12	0.733237	0.589951	0.143286	85.4887	Promoter (2-3kb)	1	3388171	3391021	2851	1	27237	uc009vli.1	-2165	ENSG00000130762	ARHGEF16	Rho guanine nucleotide exchange factor 16	ENSG00000130762	up
chr1	6544309	6544367	59	*	60	4	0.6895	0.546164	0.143336	34.1262	Promoter (1-2kb)	1	6526152	6545529	19378	2	57449	uc010nzr.1	1162	ENSG00000171680	PLEKHG5	pleckstrin homology and RhoGEF domain containing G5	ENSG00000171680	up
chr1	13912601	13912951	351	*	352	15	0.681526	0.411689	0.269837	101.953	Promoter (<=1kb)	1	13911967	13944452	32486	1	10630	uc001avf.3	634	ENSG00000162493	PDPN	podoplanin	ENSG00000162493	up
chr1	15672513	15672837	325	*	326	23	0.627646	0.458853	0.168794	115.471	Promoter (<=1kb)	1	15671912	15724622	52711	1	114827	uc001awe.1	601	ENSG00000142621	FHAD1	forkhead associated phosphopeptide binding domain 1	ENSG00000142621	up
chr1	17188401	17188463	63	*	64	6	0.544598	0.384364	0.160234	48.4182	Promoter (2-3kb)	1	17185444	17185516	73	2	100500876	uc021ohc.1	-2885	ENSG00000263811	MIR3675	microRNA 3675	ENSG00000263811	up
chr1	19615611	19615660	50	*	51	7	0.255689	0.123392	0.132297	57.8258	Promoter (<=1kb)	1	19609057	19615280	6224	2	22977	uc001bbv.1	-331	ENSG00000162482	AKR7A3	aldo-keto reductase family 7 member A3	ENSG00000162482	up
chr1	19971121	19971173	53	*	54	22	0.205548	0.063973	0.141575	188.873	Promoter (<=1kb)	1	19970667	19984949	14283	1	4681	uc001bck.3	454	ENSG00000158747	NBL1	NBL1, DAN family BMP antagonist	ENSG00000158747	up
chr1	20396751	20396882	132	*	133	16	0.673173	0.379064	0.29411	68.9331	Promoter (<=1kb)	1	20396701	20418394	21694	1	5322	uc001bcy.3	50	ENSG00000127472	PLA2G5	phospholipase A2 group V	ENSG00000127472	up
chr1	20617285	20617486	202	*	203	19	0.611148	0.450184	0.160963	82.7807	Promoter (<=1kb)	1	20617412	20665715	48304	1	127731	uc001bdd.2	0	ENSG00000158816	VWA5B1	von Willebrand factor A domain containing 5B1	ENSG00000158816	up
chr1	24882025	24882085	61	*	62	8	0.26532	0.104176	0.161144	69.6671	Promoter (<=1kb)	1	24882567	24935818	53252	1	400746	uc001bjk.2	-482	ENSG00000184454	NCMAP	non-compact myelin associated protein	ENSG00000184454	up
chr1	26482145	26482604	460	*	461	8	0.374558	0.211123	0.163435	62.3539	Promoter (2-3kb)	1	26485511	26489119	3609	1	79927	uc001blk.3	-2907	ENSG00000197245	FAM110D	family with sequence similarity 110 member D	ENSG00000197245	up
chr1	29141269	29142473	1205	*	1206	36	0.365033	0.182361	0.182672	332.767	Promoter (2-3kb)	1	29138654	29190208	51555	1	4985	uc001brf.1	2615	ENSG00000116329	OPRD1	opioid receptor delta 1	ENSG00000116329	up
chr1	33335633	33335687	55	*	56	13	0.726234	0.546669	0.179566	49.7099	Promoter (<=1kb)	1	33327869	33336414	8546	2	252995	uc001bwf.2	727	ENSG00000160097	FNDC5	fibronectin type III domain containing 5	ENSG00000160097	up
chr1	33335792	33335846	55	*	56	4	0.726234	0.546669	0.179566	18.5279	Promoter (<=1kb)	1	33327869	33336414	8546	2	252995	uc001bwf.2	568	ENSG00000160097	FNDC5	fibronectin type III domain containing 5	ENSG00000160097	up
chr1	38261183	38261251	69	*	70	24	0.33372	0.11901	0.21471	103.545	Promoter (<=1kb)	1	38261160	38267278	6119	1	149175	uc001cbz.2	23	ENSG00000185090	MANEAL	mannosidase endo-alpha like	ENSG00000185090	up
chr1	41707469	41707529	61	*	62	23	0.227717	0.0692733	0.158444	178.138	Promoter (<=1kb)	1	41492871	41707815	214945	2	22955	uc001cgq.3	286	ENSG00000010803	SCMH1	Scm polycomb group protein homolog 1	ENSG00000010803	up
chr1	41707602	41707660	59	*	60	11	0.223317	0.070914	0.152403	73.5246	Promoter (<=1kb)	1	41492871	41707815	214945	2	22955	uc001cgq.3	155	ENSG00000010803	SCMH1	Scm polycomb group protein homolog 1	ENSG00000010803	up
chr1	45008467	45009402	936	*	937	43	0.539239	0.328478	0.21076	245.361	Promoter (1-2kb)	1	45011165	45011224	60	1	100847089	uc031pmh.1	-1763	ENSG00000263381	MIR5584	microRNA 5584	ENSG00000263381	up
chr1	46640251	46640352	102	*	103	13	0.58571	0.357244	0.228465	72.6203	Promoter (<=1kb)	1	46640749	46651634	10886	1	10103	uc001cpd.3	-397	ENSG00000117472	TSPAN1	tetraspanin 1	ENSG00000117472	up
chr1	47072858	47072938	81	*	82	6	0.682605	0.516025	0.16658	25.0944	Promoter (2-3kb)	1	47034115	47069966	35852	2	8569	uc001cqd.2	-2892	ENSG00000079277	MKNK1	MAPK interacting serine/threonine kinase 1	ENSG00000079277	up
chr1	50888283	50888369	87	*	88	12	0.577488	0.420038	0.15745	68.4323	Promoter (<=1kb)	1	50883223	50889119	5897	2	63950	uc010onb.2	750	ENSG00000142700	DMRTA2	DMRT like family A2	ENSG00000142700	up
chr1	70032327	70032522	196	*	197	23	0.48056	0.304458	0.176103	86.0486	Promoter (<=1kb)	1	70032868	70340687	307820	1	57554	uc001deo.1	-346	ENSG00000033122	LRRC7	leucine rich repeat containing 7	ENSG00000033122	up
chr1	87598449	87598613	165	*	166	11	0.575102	0.380062	0.19504	58.3643	Promoter (<=1kb)	1	87597609	87602352	4744	1	339524	uc010oso.2	840	ENSG00000267272	LINC01140	long intergenic non-protein coding RNA 1140	ENSG00000267272	up
chr1	99469503	99469578	76	*	77	10	0.449011	0.301562	0.147449	76.515	Promoter (<=1kb)	1	99469832	99614408	144577	1	100129620	uc001dsd.1	-254	ENSG00000232825	PLPPR5-AS1	PLPPR5 antisense RNA 1	ENSG00000232825	up
chr1	99469723	99469793	71	*	72	12	0.42556	0.292152	0.133408	85.0315	Promoter (<=1kb)	1	99469832	99614408	144577	1	100129620	uc001dsd.1	-39	ENSG00000232825	PLPPR5-AS1	PLPPR5 antisense RNA 1	ENSG00000232825	up
chr1	110611729	110613098	1370	*	1371	228	0.554418	0.371619	0.182799	1803.41	Promoter (<=1kb)	1	110602997	110613322	10326	2	257	uc001dzb.3	224	ENSG00000156150	ALX3	ALX homeobox 3	ENSG00000156150	up
chr1	112016267	112016358	92	*	93	15	0.699243	0.527355	0.171887	58.0192	Promoter (<=1kb)	1	112016604	112021134	4531	1	128346	uc001ebe.3	-246	ENSG00000143110	C1orf162	chromosome 1 open reading frame 162	ENSG00000143110	up
chr1	113052037	113052146	110	*	111	20	0.470766	0.32018	0.150586	112.561	Promoter (<=1kb)	1	113051370	113063910	12541	1	7482	uc001ecb.3	667	ENSG00000134245	WNT2B	Wnt family member 2B	ENSG00000134245	up
chr1	113052300	113052373	74	*	75	4	0.542851	0.401511	0.14134	24.6447	Promoter (<=1kb)	1	113051370	113063910	12541	1	7482	uc001ecb.3	930	ENSG00000134245	WNT2B	Wnt family member 2B	ENSG00000134245	up
chr1	151483061	151483163	103	*	104	8	0.329513	0.127087	0.202425	34.4028	Promoter (<=1kb)	1	151483862	151511167	27306	1	57530	uc009wmw.3	-699	ENSG00000143375	CGN	cingulin	ENSG00000143375	up
chr1	151513670	151513741	72	*	73	7	0.291175	0.138626	0.152549	56.1587	Promoter (<=1kb)	1	151512781	151556059	43279	1	7286	uc010pdg.2	889	ENSG00000143367	TUFT1	tuftelin 1	ENSG00000143367	up
chr1	155243226	155243296	71	*	72	26	0.278946	0.101691	0.177255	114.432	Promoter (<=1kb)	1	155232659	155243281	10623	2	1196	uc001fjw.3	0	ENSG00000176444	CLK2	CDC like kinase 2	ENSG00000176444	up
chr1	161597847	161597920	74	*	75	4	0.688781	0.447299	0.241482	12.6474	Promoter (2-3kb)	1	161592988	161600837	7850	2	2215	uc031pqy.1	2917	ENSG00000162747	FCGR3B	Fc gamma receptor IIIb	ENSG00000162747	up
chr1	165321779	165323810	2032	*	2033	136	0.617946	0.440297	0.177649	833.97	Promoter (1-2kb)	1	165171104	165325478	154375	2	4009	uc001gcz.2	1668	ENSG00000162761	LMX1A	LIM homeobox transcription factor 1 alpha	ENSG00000162761	up
chr1	170634877	170636451	1575	*	1576	86	0.557062	0.290506	0.266555	823.232	Promoter (1-2kb)	1	170633313	170708541	75229	1	5396	uc001ghf.3	1564	ENSG00000116132	PRRX1	paired related homeobox 1	ENSG00000116132	up
chr1	179711654	179711713	60	*	61	8	0.439002	0.248594	0.190407	50.2575	Promoter (<=1kb)	1	179712298	179785333	73036	1	148753	uc001gnj.3	-585	ENSG00000143340	FAM163A	family with sequence similarity 163 member A	ENSG00000143340	up
chr1	181451068	181451149	82	*	83	9	0.482336	0.290606	0.19173	56.0688	Promoter (1-2kb)	1	181452686	181775921	323236	1	777	uc001gow.3	-1537	ENSG00000198216	CACNA1E	calcium voltage-gated channel subunit alpha1 E	ENSG00000198216	up
chr1	200843179	200843427	249	*	250	50	0.443922	0.243398	0.200523	402.22	Promoter (1-2kb)	1	200842083	200843306	1224	1	2848	uc001gvn.2	1096	ENSG00000170128	GPR25	G protein-coupled receptor 25	ENSG00000170128	up
chr1	201253095	201253972	878	*	879	66	0.597074	0.329852	0.267221	617.009	Promoter (<=1kb)	1	201252580	201302121	49542	1	5317	uc009wzm.3	515	ENSG00000081277	PKP1	plakophilin 1	ENSG00000081277	up
chr1	201977310	201977401	92	*	93	6	0.552896	0.347408	0.205488	21.9029	Promoter (<=1kb)	1	201977073	201986315	9243	1	1999	uc001gxg.4	237	ENSG00000163435	ELF3	E74 like ETS transcription factor 3	ENSG00000163435	up
chr1	206680077	206680181	105	*	106	8	0.313765	0.143764	0.170001	63.2919	Promoter (<=1kb)	1	206680879	206762606	81728	1	83593	uc001hec.1	-698	ENSG00000266094	RASSF5	Ras association domain family member 5	ENSG00000266094	up
chr1	217311709	217311793	85	*	86	7	0.284547	0.135171	0.149377	43.4628	Promoter (<=1kb)	1	216676588	217311097	634510	2	2104	uc001hld.1	-612	ENSG00000196482	ESRRG	estrogen related receptor gamma	ENSG00000196482	up
chr1	221049905	221050852	948	*	949	121	0.679977	0.460712	0.219264	1036.04	Promoter (1-2kb)	1	221052743	221058400	5658	1	3142	uc001hmv.4	-1891	ENSG00000136630	HLX	H2.0 like homeobox	ENSG00000136630	up
chr1	226112598	226112662	65	*	66	8	0.566473	0.372266	0.194207	36.3357	Promoter (<=1kb)	1	226107577	226112040	4464	2	29920	uc031psk.1	-558	ENSG00000143811	PYCR2	pyrroline-5-carboxylate reductase 2	ENSG00000143811	up
chr1	226112765	226112828	64	*	65	8	0.566473	0.372266	0.194207	36.1449	Promoter (<=1kb)	1	226107577	226112040	4464	2	29920	uc031psk.1	-725	ENSG00000143811	PYCR2	pyrroline-5-carboxylate reductase 2	ENSG00000143811	up
chr1	226127747	226127800	54	*	55	4	0.730638	0.562627	0.168012	22.3321	Promoter (1-2kb)	1	226124298	226129083	4786	2	7044	uc001hpt.2	1283	ENSG00000143768	LEFTY2	left-right determination factor 2	ENSG00000143768	up
chr1	229693803	229693856	54	*	55	17	0.220122	0.068983	0.151139	123.068	Promoter (<=1kb)	1	229652329	229694442	42114	2	23456	uc001htp.4	586	ENSG00000135776	ABCB10	ATP binding cassette subfamily B member 10	ENSG00000135776	up
chr1	233086029	233086091	63	*	64	5	0.164258	0.0216358	0.142623	33.0277	Promoter (<=1kb)	1	233086370	233114219	27850	1	84284	uc001hvj.1	-279	ENSG00000135778	NTPCR	nucleoside-triphosphatase, cancer-related	ENSG00000135778	up
chr1	233086277	233086327	51	*	52	12	0.145856	0.028393	0.117463	138.017	Promoter (<=1kb)	1	233086370	233114219	27850	1	84284	uc001hvj.1	-43	ENSG00000135778	NTPCR	nucleoside-triphosphatase, cancer-related	ENSG00000135778	up
chr1	245133835	245133889	55	*	56	7	0.252059	0.0691334	0.182925	28.5048	Promoter (<=1kb)	1	245133631	245288530	154900	1	84288	uc010pyp.1	204	ENSG00000203666	EFCAB2	EF-hand calcium binding domain 2	ENSG00000203666	up
chr1	246952090	246952313	224	*	225	25	0.413169	0.208853	0.204316	343.359	Promoter (<=1kb)	1	246952919	246954788	1870	1	149134	uc010pyt.1	-606		LINC01341	long intergenic non-protein coding RNA 1341		up
chr2	11888754	11889079	326	*	327	22	0.734088	0.521659	0.212429	110.081	Promoter (2-3kb)	2	11886722	11967533	80812	1	23175	uc002rbt.4	2032	ENSG00000134324	LPIN1	lipin 1	ENSG00000134324	up
chr2	19555573	19556017	445	*	446	47	0.537242	0.354252	0.18299	282.511	Promoter (2-3kb)	2	19551246	19558372	7127	2	130497	uc002rdc.3	2355	ENSG00000143867	OSR1	odd-skipped related transcription factor 1	ENSG00000143867	up
chr2	19561061	19561550	490	*	491	83	0.409511	0.155064	0.254447	800.648	Promoter (2-3kb)	2	19551246	19558372	7127	2	130497	uc002rdc.3	-2689	ENSG00000143867	OSR1	odd-skipped related transcription factor 1	ENSG00000143867	up
chr2	21266567	21267125	559	*	560	93	0.369308	0.178503	0.190805	725.98	Promoter (<=1kb)	2	21224301	21266945	42645	2	338	uc002red.3	0	ENSG00000084674	APOB	apolipoprotein B	ENSG00000084674	up
chr2	24234005	24234117	113	*	114	15	0.608532	0.431148	0.177384	71.9033	Promoter (1-2kb)	2	24232953	24247145	14193	1	388931	uc002reo.2	1052	ENSG00000205639	MFSD2B	MFSD2 lysolipid transporter B, sphingolipid	ENSG00000205639	up
chr2	32235278	32235374	97	*	98	12	0.313748	0.0809816	0.232767	46.5979	Promoter (<=1kb)	2	32092894	32235698	142805	2	51072	uc002rnx.3	324	ENSG00000162959	MEMO1	mediator of cell motility 1	ENSG00000162959	up
chr2	38300777	38301874	1098	*	1099	155	0.478113	0.183534	0.294578	2030.72	Promoter (1-2kb)	2	38294746	38303323	8578	2	1545	uc002rqo.2	1449	ENSG00000138061	CYP1B1	cytochrome P450 family 1 subfamily B member 1	ENSG00000138061	up
chr2	42719723	42719882	160	*	161	33	0.604198	0.455768	0.14843	202.339	Promoter (1-2kb)	2	42669157	42721237	52081	2	170850	uc002rsm.3	1355	ENSG00000171126	KCNG3	potassium voltage-gated channel modifier subfamily G member 3	ENSG00000171126	up
chr2	45167481	45167640	160	*	161	9	0.672132	0.493101	0.17903	46.4459	Promoter (1-2kb)	2	45169037	45173216	4180	1	6496	uc002run.2	-1397	ENSG00000138083	SIX3	SIX homeobox 3	ENSG00000138083	up
chr2	45235243	45235796	554	*	555	61	0.469316	0.249922	0.219394	356.951	Promoter (<=1kb)	2	45232324	45236542	4219	2	10736	uc002ruo.3	746	ENSG00000170577	SIX2	SIX homeobox 2	ENSG00000170577	up
chr2	50201480	50201572	93	*	94	12	0.28389	0.155952	0.127938	106.66	Promoter (<=1kb)	2	50145643	50201304	55662	2	9378	uc010yon.2	-176	ENSG00000179915	NRXN1	neurexin 1	ENSG00000179915	up
chr2	63274436	63275274	839	*	840	131	0.686738	0.489396	0.197341	1108.35	Promoter (<=1kb)	2	63271100	63274846	3747	2	100132215	uc002scc.4	0	ENSG00000231609	EHBP1-AS1	EHBP1 antisense RNA 1	ENSG00000231609	up
chr2	66667901	66668101	201	*	202	33	0.452501	0.22045	0.232051	171.674	Promoter (<=1kb)	2	66667263	66796277	129015	1	4211	uc002sdw.1	638	ENSG00000143995	MEIS1	Meis homeobox 1	ENSG00000143995	up
chr2	69243269	69243429	161	*	162	8	0.736214	0.436972	0.299242	24.2095	Promoter (2-3kb)	2	69240276	69476459	236184	1	84168	uc002sfg.3	2993	ENSG00000169604	ANTXR1	ANTXR cell adhesion molecule 1	ENSG00000169604	up
chr2	74210664	74210944	281	*	282	22	0.651633	0.260352	0.391281	123.38	Promoter (2-3kb)	2	74213531	74335302	121772	1	200424	uc002skb.5	-2587	ENSG00000187605	TET3	tet methylcytosine dioxygenase 3	ENSG00000187605	up
chr2	74724833	74724927	95	*	96	9	0.261946	0.135225	0.12672	98.7439	Promoter (1-2kb)	2	74724644	74726669	2026	2	85474	uc002slv.4	1742	ENSG00000179528	LBX2	ladybird homeobox 2	ENSG00000179528	up
chr2	80529814	80529903	90	*	91	20	0.206585	0.0839588	0.122626	217.761	Promoter (1-2kb)	2	80515481	80531487	16007	2	347730	uc002soj.3	1584	ENSG00000162951	LRRTM1	leucine rich repeat transmembrane neuronal 1	ENSG00000162951	up
chr2	85659394	85659774	381	*	382	34	0.781423	0.577088	0.204336	191.485	Promoter (1-2kb)	2	85657487	85664152	6666	1	284948	uc002spp.3	1907	ENSG00000152292	SH2D6	SH2 domain containing 6	ENSG00000152292	up
chr2	86117326	86117386	61	*	62	8	0.393935	0.208686	0.185249	39.2169	Promoter (1-2kb)	2	86078387	86116157	37771	2	8869	uc010ysz.1	-1169	ENSG00000115525	ST3GAL5	ST3 beta-galactoside alpha-2,3-sialyltransferase 5	ENSG00000115525	up
chr2	96011592	96011661	70	*	71	11	0.231833	0.0910823	0.140751	58.6191	Promoter (1-2kb)	2	96012768	96051825	39058	1	30818	uc002suq.3	-1107	ENSG00000115041	KCNIP3	potassium voltage-gated channel interacting protein 3	ENSG00000115041	up
chr2	97202360	97202509	150	*	151	45	0.243507	0.0758587	0.167648	299.324	Promoter (<=1kb)	2	97202464	97218371	15908	1	10865	uc002swe.3	0	ENSG00000196843	ARID5A	AT-rich interaction domain 5A	ENSG00000196843	up
chr2	99553467	99553899	433	*	434	95	0.405194	0.210129	0.195065	787.364	Promoter (<=1kb)	2	99410309	99552684	142376	2	343990	uc002szf.1	-783	ENSG00000196872	CRACDL	CRACD like	ENSG00000196872	up
chr2	110372725	110373159	435	*	436	75	0.288041	0.150544	0.137497	595.951	Promoter (<=1kb)	2	110371911	110376564	4654	1	65124	uc002tfb.3	814	ENSG00000198142	SOWAHC	sosondowah ankyrin repeat domain family member C	ENSG00000198142	up
chr2	111876446	111877258	813	*	814	163	0.425011	0.261974	0.163037	1135.81	Promoter (1-2kb)	2	111878491	111886423	7933	1	10018	uc002tgt.1	-1233	ENSG00000153094	BCL2L11	BCL2 like 11	ENSG00000153094	up
chr2	111877317	111877408	92	*	93	17	0.476241	0.326463	0.149777	88.7018	Promoter (1-2kb)	2	111878491	111886423	7933	1	10018	uc002tgt.1	-1083	ENSG00000153094	BCL2L11	BCL2 like 11	ENSG00000153094	up
chr2	113993459	113994227	769	*	770	147	0.702185	0.305795	0.39639	1576.77	Promoter (<=1kb)	2	113993846	114024600	30755	1	654433	uc002tjr.5	0	ENSG00000189223	PAX8-AS1	PAX8 antisense RNA 1	ENSG00000189223	up
chr2	114256422	114256492	71	*	72	5	0.420261	0.274984	0.145277	49.4276	Promoter (<=1kb)	2	114256661	114258727	2067	1	200350	uc002tjw.4	-169	ENSG00000184492	FOXD4L1	forkhead box D4 like 1	ENSG00000184492	up
chr2	119606040	119607731	1692	*	1693	115	0.498438	0.286707	0.211731	912.372	Promoter (<=1kb)	2	119599747	119605759	6013	2	2019	uc002tlm.3	-281	ENSG00000163064	EN1	engrailed homeobox 1	ENSG00000163064	up
chr2	119607800	119607937	138	*	139	36	0.541256	0.376777	0.164479	209.798	Promoter (2-3kb)	2	119599747	119605759	6013	2	2019	uc002tlm.3	-2041	ENSG00000163064	EN1	engrailed homeobox 1	ENSG00000163064	up
chr2	128431048	128431148	101	*	102	14	0.605697	0.458993	0.146704	76.1382	Promoter (<=1kb)	2	128395996	128431883	35888	2	55679	uc002toy.3	735	ENSG00000072163	LIMS2	LIM zinc finger domain containing 2	ENSG00000072163	up
chr2	128441332	128441427	96	*	97	15	0.512043	0.303547	0.208496	129.272	Promoter (1-2kb)	2	128395996	128439360	43365	2	55679	uc002tpb.3	-1972	ENSG00000072163	LIMS2	LIM zinc finger domain containing 2	ENSG00000072163	up
chr2	128441531	128441647	117	*	118	7	0.510383	0.304777	0.205606	52.4258	Promoter (2-3kb)	2	128395996	128439360	43365	2	55679	uc002tpb.3	-2171	ENSG00000072163	LIMS2	LIM zinc finger domain containing 2	ENSG00000072163	up
chr2	171568688	171568752	65	*	66	9	0.270567	0.127328	0.143239	93.6237	Promoter (2-3kb)	2	171568949	171571077	2129	2	440925	uc002ugd.2	2325	ENSG00000222033	LINC01124	long intergenic non-protein coding RNA 1124	ENSG00000222033	up
chr2	171568865	171569027	163	*	164	8	0.272705	0.130027	0.142678	47.5012	Promoter (2-3kb)	2	171568949	171571077	2129	2	440925	uc002ugd.2	2050	ENSG00000222033	LINC01124	long intergenic non-protein coding RNA 1124	ENSG00000222033	up
chr2	171569967	171570568	602	*	603	123	0.27563	0.0764948	0.199136	1341.2	Promoter (<=1kb)	2	171568949	171571077	2129	2	440925	uc002ugd.2	509	ENSG00000222033	LINC01124	long intergenic non-protein coding RNA 1124	ENSG00000222033	up
chr2	171573892	171574014	123	*	124	20	0.284786	0.14636	0.138426	182.733	Promoter (2-3kb)	2	171571857	171574498	2642	1	389058	uc002uge.3	2035	ENSG00000204335	SP5	Sp5 transcription factor	ENSG00000204335	up
chr2	176973264	176977975	4712	*	4713	237	0.402661	0.212222	0.190439	1960.31	Promoter (1-2kb)	2	176972084	176974316	2233	1	3237	uc002uki.3	1180	ENSG00000128713	HOXD11	homeobox D11	ENSG00000128713	up
chr2	176979606	176979862	257	*	258	25	0.625193	0.456022	0.169171	122.59	Promoter (1-2kb)	2	176981492	176984670	3179	1	3236	uc002ukj.3	-1630	ENSG00000128710	HOXD10	homeobox D10	ENSG00000128710	up
chr2	176982310	176982614	305	*	306	44	0.413193	0.231319	0.181874	352.892	Promoter (<=1kb)	2	176981492	176984670	3179	1	3236	uc002ukj.3	818	ENSG00000128710	HOXD10	homeobox D10	ENSG00000128710	up
chr2	176986256	176986779	524	*	525	86	0.464576	0.311708	0.152868	581.805	Promoter (<=1kb)	2	176987413	176989645	2233	1	3235	uc010zex.2	-634	ENSG00000128709	HOXD9	homeobox D9	ENSG00000128709	up
chr2	176993508	176993719	212	*	213	43	0.379309	0.125747	0.253562	191.658	Promoter (<=1kb)	2	176994422	176997423	3002	1	3234	uc002ukn.3	-703	ENSG00000175879	HOXD8	homeobox D8	ENSG00000175879	up
chr2	177026271	177028245	1975	*	1976	116	0.594566	0.348135	0.246431	989.587	Promoter (<=1kb)	2	177028805	177037826	9022	1	3232	uc002ukt.1	-560	ENSG00000128652	HOXD3	homeobox D3	ENSG00000128652	up
chr2	177028417	177030376	1960	*	1961	140	0.579344	0.359353	0.219992	1076.26	Promoter (<=1kb)	2	177028805	177037826	9022	1	3232	uc002ukt.1	0	ENSG00000128652	HOXD3	homeobox D3	ENSG00000128652	up
chr2	177054282	177054875	594	*	595	65	0.380494	0.212574	0.16792	454.613	Promoter (<=1kb)	2	177037924	177053686	15763	2	401022	uc021vsq.1	-596	ENSG00000224189	HAGLR	HOXD antisense growth-associated long non-coding RNA	ENSG00000224189	up
chr2	200327181	200327424	244	*	245	47	0.373657	0.174313	0.199345	467.74	Promoter (2-3kb)	2	200134223	200329831	195609	2	23314	uc002uva.2	2407	ENSG00000119042	SATB2	SATB homeobox 2	ENSG00000119042	up
chr2	200329336	200332319	2984	*	2985	113	0.501245	0.283642	0.217603	795.794	Promoter (<=1kb)	2	200134223	200329831	195609	2	23314	uc002uva.2	0	ENSG00000119042	SATB2	SATB homeobox 2	ENSG00000119042	up
chr2	200333689	200335855	2167	*	2168	193	0.409859	0.194886	0.214973	1591.8	Promoter (<=1kb)	2	200134223	200335989	201767	2	23314	uc002uuz.2	134	ENSG00000119042	SATB2	SATB homeobox 2	ENSG00000119042	up
chr2	219723454	219723560	107	*	108	15	0.25774	0.123491	0.134249	93.3266	Promoter (<=1kb)	2	219724546	219738954	14409	1	7475	uc002vjc.1	-986	ENSG00000115596	WNT6	Wnt family member 6	ENSG00000115596	up
chr2	219723620	219723802	183	*	184	30	0.294673	0.150235	0.144438	193.215	Promoter (<=1kb)	2	219724546	219738954	14409	1	7475	uc002vjc.1	-744	ENSG00000115596	WNT6	Wnt family member 6	ENSG00000115596	up
chr2	219745597	219745877	281	*	282	45	0.302033	0.137107	0.164926	306.399	Promoter (<=1kb)	2	219745255	219758651	13397	1	80326	uc002vjd.1	342	ENSG00000135925	WNT10A	Wnt family member 10A	ENSG00000135925	up
chr2	219848438	219848529	92	*	93	14	0.363489	0.206294	0.157196	102.954	Promoter (1-2kb)	2	219845809	219850379	4571	2	54738	uc002vji.1	1850	ENSG00000163497	FEV	FEV transcription factor, ETS family member	ENSG00000163497	up
chr2	219865863	219866320	458	*	459	61	0.316873	0.128258	0.188614	609.874	Promoter (<=1kb)	2	219866367	219866430	64	2	494324	uc010fvz.1	110	ENSG00000198973	MIR375	microRNA 375	ENSG00000198973	up
chr2	220361420	220362217	798	*	799	147	0.49673	0.30899	0.18774	1000.07	Promoter (1-2kb)	2	220363587	220371718	8132	1	29926	uc002vlr.3	-1370	ENSG00000144591	GMPPA	GDP-mannose pyrophosphorylase A	ENSG00000144591	up
chr2	223162582	223162635	54	*	55	7	0.366438	0.230024	0.136414	52.2228	Promoter (<=1kb)	2	223162866	223169936	7071	1	151278	uc002vnb.1	-231	ENSG00000163081	CCDC140	CCDC140 long non-coding RNA	ENSG00000163081	up
chr2	223162796	223162948	153	*	154	20	0.296999	0.155555	0.141444	152.711	Promoter (<=1kb)	2	223162866	223169936	7071	1	151278	uc002vnb.1	0	ENSG00000163081	CCDC140	CCDC140 long non-coding RNA	ENSG00000163081	up
chr2	223165776	223165880	105	*	106	18	0.348235	0.149545	0.19869	114.544	Promoter (2-3kb)	2	223158349	223163715	5367	2	5077	uc002vna.2	-2061	ENSG00000135903	PAX3	paired box 3	ENSG00000135903	up
chr2	223166016	223167267	1252	*	1253	72	0.380814	0.202349	0.178465	471.64	Promoter (2-3kb)	2	223158349	223163715	5367	2	5077	uc002vna.2	-2301	ENSG00000135903	PAX3	paired box 3	ENSG00000135903	up
chr2	223290088	223290238	151	*	152	14	0.399328	0.245541	0.153787	107.538	Promoter (<=1kb)	2	223289322	223423617	134296	1	130367	uc010zlp.2	766	ENSG00000163082	SGPP2	sphingosine-1-phosphate phosphatase 2	ENSG00000163082	up
chr2	225266282	225266368	87	*	88	10	0.627648	0.275441	0.352207	37.0343	Promoter (<=1kb)	2	225243415	225266711	23297	2	79843	uc002vnw.3	343	ENSG00000124019	FAM124B	family with sequence similarity 124 member B	ENSG00000124019	up
chr2	232260992	232261216	225	*	226	31	0.38647	0.235922	0.150548	337.509	Promoter (<=1kb)	2	232260335	232265875	5541	1	93010	uc002vrs.3	657	ENSG00000156966	B3GNT7	UDP-GlcNAc:betaGal beta-1,3-N-acetylglucosaminyltransferase 7	ENSG00000156966	up
chr2	232575104	232575196	93	*	94	32	0.199592	0.0582668	0.141325	259.498	Promoter (<=1kb)	2	232574491	232578250	3760	1	5757	uc010zmf.3	613	ENSG00000187514	PTMA	prothymosin alpha	ENSG00000187514	up
chr2	233793251	233793650	400	*	401	80	0.476618	0.324209	0.152409	550.511	Promoter (<=1kb)	2	233759312	233792861	33550	2	25791	uc002vtt.2	-390	ENSG00000066248	NGEF	neuronal guanine nucleotide exchange factor	ENSG00000066248	up
chr2	234264164	234264365	202	*	203	18	0.413202	0.261696	0.151506	120.201	Promoter (1-2kb)	2	234263153	234380743	117591	1	8527	uc002vui.1	1011	ENSG00000077044	DGKD	diacylglycerol kinase delta	ENSG00000077044	up
chr2	235859414	235859722	309	*	310	34	0.45923	0.232673	0.226557	283.626	Promoter (<=1kb)	2	235860628	235964358	103731	1	23677	uc002vvp.3	-906	ENSG00000130147	SH3BP4	SH3 domain binding protein 4	ENSG00000130147	up
chr2	237476892	237476964	73	*	74	12	0.33112	0.127009	0.204111	77.6219	Promoter (1-2kb)	2	237478380	237490994	12615	1	57007	uc002vwd.3	-1416	ENSG00000144476	ACKR3	atypical chemokine receptor 3	ENSG00000144476	up
chr2	238396134	238396240	107	*	108	21	0.275171	0.141235	0.133936	203.155	Promoter (<=1kb)	2	238395878	238463961	68084	1	79083	uc002vwv.3	256	ENSG00000115648	MLPH	melanophilin	ENSG00000115648	up
chr2	239017499	239017653	155	*	156	19	0.45339	0.309113	0.144277	129.348	Promoter (1-2kb)	2	239016432	239041928	25497	1	339768	uc010fyw.3	1067	ENSG00000144488	ESPNL	espin like	ENSG00000144488	up
chr2	239465363	239465631	269	*	270	13	0.7706	0.574886	0.195715	74.7153	Promoter (1-2kb)	2	239419331	239464140	44810	2	151171	uc002vyi.2	-1223	ENSG00000225493	LINC01107	long intergenic non-protein coding RNA 1107	ENSG00000225493	up
chr2	239754923	239756077	1155	*	1156	214	0.41191	0.206741	0.205169	1858.54	Promoter (<=1kb)	2	239756673	239795893	39221	1	117581	uc010znx.2	-596	ENSG00000233608	TWIST2	twist family bHLH transcription factor 2	ENSG00000233608	up
chr2	240229965	240230016	52	*	53	4	0.645235	0.504612	0.140623	28.9305	Promoter (2-3kb)	2	240227157	240227240	84	1	100423043	uc021vza.1	2808	ENSG00000265215	MIR4269	microRNA 4269	ENSG00000265215	up
chr2	240884566	240884961	396	*	397	39	0.61466	0.359922	0.254738	191.53	Promoter (2-3kb)	2	240882432	240882511	80	2	100616417	uc021vzd.1	-2055	ENSG00000264279	MIR4786	microRNA 4786	ENSG00000264279	up
chr2	241737035	241737156	122	*	123	13	0.734255	0.579886	0.154369	72.3254	Promoter (<=1kb)	2	241653181	241737229	84049	2	547	uc031rsb.1	73	ENSG00000130294	KIF1A	kinesin family member 1A	ENSG00000130294	up
chr3	10804703	10804769	67	*	68	4	0.615483	0.450782	0.164701	23.5188	Promoter (1-2kb)	3	10801169	10805877	4709	2	285370	uc003bvx.1	1108	ENSG00000226567	LINC00606	long intergenic non-protein coding RNA 606	ENSG00000226567	up
chr3	11267395	11267901	507	*	508	31	0.575853	0.313796	0.262056	233.818	Promoter (<=1kb)	3	11267669	11304939	37271	1	3269	uc010hdt.3	0	ENSG00000196639	HRH1	histamine receptor H1	ENSG00000196639	up
chr3	32861243	32861302	60	*	61	5	0.736689	0.585922	0.150767	30.7163	Promoter (1-2kb)	3	32859510	32933771	74262	1	131405	uc003cff.3	1733	ENSG00000206557	TRIM71	tripartite motif containing 71	ENSG00000206557	up
chr3	45188054	45188148	95	*	96	14	0.34293	0.179273	0.163657	96.432	Promoter (<=1kb)	3	45151731	45187914	36184	2	64866	uc003con.3	-140	ENSG00000163814	CDCP1	CUB domain containing protein 1	ENSG00000163814	up
chr3	45188333	45188389	57	*	58	6	0.455154	0.315346	0.139809	41.1632	Promoter (<=1kb)	3	45151731	45187914	36184	2	64866	uc003con.3	-419	ENSG00000163814	CDCP1	CUB domain containing protein 1	ENSG00000163814	up
chr3	48633146	48633317	172	*	173	7	0.563953	0.170322	0.393631	31.4378	Promoter (<=1kb)	3	48601506	48632593	31088	2	1294	uc003ctz.2	-553	ENSG00000114270	COL7A1	collagen type VII alpha 1 chain	ENSG00000114270	up
chr3	50192993	50193111	119	*	120	30	0.210955	0.0596395	0.151316	185.327	Promoter (<=1kb)	3	50192848	50226508	33661	1	6405	uc003cyj.3	145	ENSG00000001617	SEMA3F	semaphorin 3F	ENSG00000001617	up
chr3	53530042	53530106	65	*	66	9	0.258702	0.109892	0.148809	61.6525	Promoter (<=1kb)	3	53529076	53846492	317417	1	776	uc003dgy.5	966	ENSG00000157388	CACNA1D	calcium voltage-gated channel subunit alpha1 D	ENSG00000157388	up
chr3	54673376	54673459	84	*	85	12	0.573171	0.425551	0.14762	74.588	Promoter (<=1kb)	3	54666151	54673884	7734	2	790952	uc003dhj.3	425	ENSG00000265992	ESRG	embryonic stem cell related	ENSG00000265992	up
chr3	55517849	55517927	79	*	80	7	0.626225	0.468237	0.157988	37.7786	Promoter (2-3kb)	3	55499743	55515426	15684	2	7474	uc010hmw.4	-2423	ENSG00000114251	WNT5A	Wnt family member 5A	ENSG00000114251	up
chr3	55518092	55518142	51	*	52	7	0.62939	0.475109	0.15428	37.0435	Promoter (2-3kb)	3	55499743	55515426	15684	2	7474	uc010hmw.4	-2666	ENSG00000114251	WNT5A	Wnt family member 5A	ENSG00000114251	up
chr3	55986902	55987158	257	*	258	22	0.796146	0.60667	0.189476	102.635	Promoter (2-3kb)	3	55542336	55984588	442253	2	26059	uc003dhq.1	-2314	ENSG00000187672	ERC2	ELKS/RAB6-interacting/CAST family member 2	ENSG00000187672	up
chr3	69062323	69062395	73	*	74	27	0.190451	0.0559003	0.134551	234.612	Promoter (<=1kb)	3	69024368	69062774	38407	2	285203	uc003dnk.3	379	ENSG00000163378	EOGT	EGF domain specific O-linked N-acetylglucosamine transferase	ENSG00000163378	up
chr3	85010579	85011052	474	*	475	48	0.317203	0.165458	0.151745	346.155	Promoter (2-3kb)	3	85008133	86123579	1115447	1	253559	uc003dqk.3	2446	ENSG00000175161	CADM2	cell adhesion molecule 2	ENSG00000175161	up
chr3	85011115	85011214	100	*	101	4	0.356495	0.168159	0.188336	30.7415	Promoter (2-3kb)	3	85008133	86123579	1115447	1	253559	uc003dqk.3	2982	ENSG00000175161	CADM2	cell adhesion molecule 2	ENSG00000175161	up
chr3	111717970	111718566	597	*	598	66	0.326281	0.165261	0.16102	489.726	Promoter (<=1kb)	3	111718007	111732735	14729	1	29114	uc003dyo.3	0	ENSG00000144834	TAGLN3	transgelin 3	ENSG00000144834	up
chr3	121468109	121468209	101	*	102	23	0.229577	0.0742786	0.155298	153.776	Promoter (<=1kb)	3	121382046	121468614	86569	2	2804	uc003eei.5	405	ENSG00000173230	GOLGB1	golgin B1	ENSG00000173230	up
chr3	123602590	123602645	56	*	57	14	0.188169	0.0595919	0.128577	149.721	Promoter (<=1kb)	3	123331143	123603149	272007	2	4638	uc003ego.3	504	ENSG00000065534	MYLK	myosin light chain kinase	ENSG00000065534	up
chr3	124722638	124722933	296	*	297	16	0.623682	0.423593	0.200089	73.1368	Promoter (1-2kb)	3	124684554	124720864	36311	2	57493	uc003ehr.4	-1774	ENSG00000173706	HEG1	heart development protein with EGF like domains 1	ENSG00000173706	up
chr3	128296785	128296870	86	*	87	8	0.74257	0.602056	0.140514	58.4719	Promoter (1-2kb)	3	128290843	128294929	4087	2	23434	uc003ekq.3	-1856	ENSG00000198685	LINC01565	long intergenic non-protein coding RNA 1565	ENSG00000198685	up
chr3	138663638	138663723	86	*	87	8	0.304938	0.176459	0.128479	63.0402	Promoter (2-3kb)	3	138663066	138665982	2917	2	668	uc003esw.3	2259	ENSG00000183770	FOXL2	forkhead box L2	ENSG00000183770	up
chr3	148709904	148709967	64	*	65	18	0.21482	0.0608817	0.153938	126.345	Promoter (<=1kb)	3	148709195	148745456	36262	1	2992	uc003ewp.3	709	ENSG00000163754	GYG1	glycogenin 1	ENSG00000163754	up
chr3	150569407	150569553	147	*	148	17	0.570264	0.327446	0.242818	63.9148	Promoter (<=1kb)	3	150570271	150797617	227347	1	116933	uc011bny.1	-718		CLRN1-AS1	CLRN1 antisense RNA 1		up
chr3	158390271	158390424	154	*	155	23	0.361268	0.177827	0.18344	119.212	Promoter (<=1kb)	3	158384203	158390482	6280	2	56925	uc003fch.3	58	ENSG00000079257	LXN	latexin	ENSG00000079257	up
chr3	171759520	171759895	376	*	377	7	0.343245	0.187394	0.155851	20.5327	Promoter (1-2kb)	3	171758344	172118492	360149	1	64778	uc003fhz.4	1176	ENSG00000075420	FNDC3B	fibronectin type III domain containing 3B	ENSG00000075420	up
chr3	183272809	183272909	101	*	102	11	0.748141	0.596732	0.151409	76.4743	Promoter (<=1kb)	3	183205319	183273499	68181	2	89857	uc003flr.3	590	ENSG00000172578	KLHL6	kelch like family member 6	ENSG00000172578	up
chr3	184098946	184099433	488	*	489	70	0.392704	0.190882	0.201822	563.189	Promoter (<=1kb)	3	184099023	184107617	8595	1	8646	uc010hyc.3	0	ENSG00000090539	CHRD	chordin	ENSG00000090539	up
chr3	194118070	194118154	85	*	86	8	0.556428	0.408928	0.147501	49.6576	Promoter (1-2kb)	3	194115550	194119995	4446	2	2814	uc003ftv.1	1841	ENSG00000178732	GP5	glycoprotein V platelet	ENSG00000178732	up
chr3	194118298	194118988	691	*	692	84	0.418209	0.240613	0.177596	495.882	Promoter (1-2kb)	3	194115550	194119995	4446	2	2814	uc003ftv.1	1007	ENSG00000178732	GP5	glycoprotein V platelet	ENSG00000178732	up
chr3	194208242	194208635	394	*	395	96	0.200827	0.0684291	0.132398	927.371	Promoter (<=1kb)	3	194207869	194239008	31140	1	401106	uc003fua.2	373		ATP13A3-DT	ATP13A3 divergent transcript		up
chr3	196062588	196062686	99	*	100	16	0.585855	0.347822	0.238033	48.4748	Promoter (2-3kb)	3	196042956	196065291	22336	2	100534611	uc003fwj.3	2605		TM4SF19-DYNLT2B	TM4SF19-DYNLT2B readthrough (NMD candidate)		up
chr4	2469127	2469225	99	*	100	13	0.683093	0.514069	0.169024	48.3238	Promoter (1-2kb)	4	2470795	2517586	46792	1	6047	uc003gfb.3	-1570	ENSG00000063978	RNF4	ring finger protein 4	ENSG00000063978	up
chr4	3681417	3681471	55	*	56	4	0.53226	0.382435	0.149825	23.8052	Promoter (1-2kb)	4	3675320	3679582	4263	2	100133461	uc003ghl.3	-1835	ENSG00000250632	LINC02171	long intergenic non-protein coding RNA 2171	ENSG00000250632	up
chr4	4390081	4390350	270	*	271	8	0.344194	0.200806	0.143388	60.8935	Promoter (2-3kb)	4	4387584	4420785	33202	1	27065	uc003gia.3	2497	ENSG00000168824	NSG1	neuronal vesicle trafficking associated 1	ENSG00000168824	up
chr4	4856381	4859892	3512	*	3513	296	0.490184	0.251939	0.238245	2529.9	Promoter (1-2kb)	4	4861392	4865660	4269	1	4487	uc003gif.3	-1500	ENSG00000163132	MSX1	msh homeobox 1	ENSG00000163132	up
chr4	7312069	7312439	371	*	372	20	0.548768	0.364195	0.184573	115.108	Promoter (<=1kb)	4	7312177	7312251	75	1	100616471	uc021xlf.1	0	ENSG00000264658	MIR4798	microRNA 4798	ENSG00000264658	up
chr4	8272365	8272663	299	*	300	9	0.446401	0.286521	0.15988	54.9531	Promoter (<=1kb)	4	8271489	8308838	37350	1	94031	uc003gla.3	876	ENSG00000170801	HTRA3	HtrA serine peptidase 3	ENSG00000170801	up
chr4	8440592	8440746	155	*	156	20	0.701948	0.417566	0.284382	86.8295	Promoter (<=1kb)	4	8440604	8470286	29683	1	152992	uc003glf.1	0	ENSG00000155275	TRMT44	tRNA methyltransferase 44 homolog	ENSG00000155275	up
chr4	10117014	10117148	135	*	136	8	0.318351	0.177678	0.140672	51.2495	Promoter (1-2kb)	4	10075963	10118573	42611	2	9948	uc021xlv.1	1425	ENSG00000071127	WDR1	WD repeat domain 1	ENSG00000071127	up
chr4	13545219	13545439	221	*	222	30	0.305923	0.165732	0.140192	224.73	Promoter (<=1kb)	4	13542454	13546114	3661	2	579	uc003gmx.2	675	ENSG00000109705	NKX3-2	NK3 homeobox 2	ENSG00000109705	up
chr4	30724440	30724763	324	*	325	48	0.488177	0.260226	0.227951	335.522	Promoter (2-3kb)	4	30722037	31148423	426387	1	5099	uc021xnd.1	2403	ENSG00000169851	PCDH7	protocadherin 7	ENSG00000169851	up
chr4	39046312	39046451	140	*	141	38	0.293457	0.0917938	0.201663	184.066	Promoter (<=1kb)	4	39046451	39127853	81403	1	51088	uc003gtp.3	0	ENSG00000109790	KLHL5	kelch like family member 5	ENSG00000109790	up
chr4	48491832	48492242	411	*	412	56	0.263984	0.116699	0.147285	522.056	Promoter (<=1kb)	4	48492309	48496422	4114	1	326340	uc003gyd.3	-67	ENSG00000182223	ZAR1	zygote arrest 1	ENSG00000182223	up
chr4	48492392	48493307	916	*	917	272	0.341323	0.135451	0.205872	3032.28	Promoter (<=1kb)	4	48492309	48496422	4114	1	326340	uc003gyd.3	83	ENSG00000182223	ZAR1	zygote arrest 1	ENSG00000182223	up
chr4	56264148	56264222	75	*	76	8	0.401024	0.187322	0.213702	32.292	Promoter (2-3kb)	4	56262080	56292342	30263	1	55858	uc011bzy.2	2068	ENSG00000134851	TMEM165	transmembrane protein 165	ENSG00000134851	up
chr4	74702423	74702496	74	*	75	9	0.295624	0.134529	0.161095	41.5971	Promoter (<=1kb)	4	74702273	74704477	2205	1	6372	uc003hhf.3	150	ENSG00000124875	CXCL6	C-X-C motif chemokine ligand 6	ENSG00000124875	up
chr4	74702570	74702627	58	*	59	10	0.295624	0.134529	0.161095	49.0974	Promoter (<=1kb)	4	74702273	74704477	2205	1	6372	uc003hhf.3	297	ENSG00000124875	CXCL6	C-X-C motif chemokine ligand 6	ENSG00000124875	up
chr4	75023682	75023747	66	*	67	12	0.23827	0.0682817	0.169989	85.5335	Promoter (<=1kb)	4	75023829	75027970	4142	1	441024	uc003hhr.4	-82	ENSG00000163738	MTHFD2L	methylenetetrahydrofolate dehydrogenase (NADP+ dependent) 2 like	ENSG00000163738	up
chr4	81107051	81107228	178	*	179	30	0.582434	0.290351	0.292083	133.499	Promoter (<=1kb)	4	81106424	81125482	19059	1	56978	uc003hmb.4	627	ENSG00000152784	PRDM8	PR/SET domain 8	ENSG00000152784	up
chr4	81119196	81123381	4186	*	4187	27	0.284166	0.147813	0.136354	212.505	Promoter (<=1kb)	4	81118657	81125482	6826	1	56978	uc003hmc.4	539	ENSG00000152784	PRDM8	PR/SET domain 8	ENSG00000152784	up
chr4	111562285	111562379	95	*	96	8	0.441908	0.252304	0.189604	49.3209	Promoter (<=1kb)	4	111538580	111563279	24700	2	5308	uc003iad.3	900	ENSG00000164093	PITX2	paired like homeodomain 2	ENSG00000164093	up
chr4	111562501	111562734	234	*	235	23	0.437226	0.262637	0.174589	112.047	Promoter (<=1kb)	4	111538580	111563279	24700	2	5308	uc003iad.3	545	ENSG00000164093	PITX2	paired like homeodomain 2	ENSG00000164093	up
chr4	151501376	151504503	3128	*	3129	58	0.802219	0.626022	0.176197	322.773	Promoter (<=1kb)	4	151503077	151505845	2769	1	10586	uc003ilw.3	0	ENSG00000181541	MAB21L2	mab-21 like 2	ENSG00000181541	up
chr4	174448303	174449666	1364	*	1365	89	0.484992	0.279436	0.205556	591.365	Promoter (<=1kb)	4	174447652	174450530	2879	2	9464	uc003itg.1	864	ENSG00000164107	HAND2	heart and neural crest derivatives expressed 2	ENSG00000164107	up
chr4	174449864	174449919	56	*	57	4	0.406219	0.249156	0.157063	24.5903	Promoter (<=1kb)	4	174447652	174450530	2879	2	9464	uc003itg.1	611	ENSG00000164107	HAND2	heart and neural crest derivatives expressed 2	ENSG00000164107	up
chr4	183063374	183063535	162	*	163	30	0.644928	0.438135	0.206793	109.4	Promoter (1-2kb)	4	183065140	183271469	206330	1	55714	uc010irv.1	-1605	ENSG00000218336	TENM3	teneurin transmembrane protein 3	ENSG00000218336	up
chr4	191007893	191007944	52	*	53	9	0.681236	0.417772	0.263465	25.9727	Promoter (2-3kb)	4	191005384	191010142	4759	1	653545	uc011clk.2	2509	ENSG00000280799	DUX4L5	double homeobox 4 like 5 (pseudogene)	ENSG00000280799	up
chr5	1800562	1800660	99	*	100	17	0.308055	0.16088	0.147176	104.904	Promoter (<=1kb)	5	1798499	1799956	1458	2	64979	uc003jcx.4	-606	ENSG00000171421	MRPL36	mitochondrial ribosomal protein L36	ENSG00000171421	up
chr5	7395988	7396122	135	*	136	38	0.208093	0.0720647	0.136028	317.603	Promoter (<=1kb)	5	7396343	7830194	433852	1	108	uc003jdz.1	-221	ENSG00000078295	ADCY2	adenylate cyclase 2	ENSG00000078295	up
chr5	16740673	16740820	148	*	149	21	0.568394	0.383884	0.184509	101.877	Promoter (1-2kb)	5	16662016	16742337	80322	2	4651	uc011cne.2	1517	ENSG00000145555	MYO10	myosin X	ENSG00000145555	up
chr5	28928159	28928356	198	*	199	47	0.462466	0.323058	0.139407	294.704	Promoter (1-2kb)	5	28926977	28927420	444	1	729862	uc003jgz.1	1182		LSP1P3	LSP1 pseudogene 3		up
chr5	33936844	33937121	278	*	279	47	0.447172	0.137895	0.309277	290.785	Promoter (<=1kb)	5	33936491	33939023	2533	1	51289	uc003jic.2	353	ENSG00000182631	RXFP3	relaxin family peptide receptor 3	ENSG00000182631	up
chr5	37835454	37836264	811	*	812	17	0.497704	0.333178	0.164526	107.344	Promoter (<=1kb)	5	37812779	37835593	22815	2	2668	uc011cpf.2	0	ENSG00000168621	GDNF	glial cell derived neurotrophic factor	ENSG00000168621	up
chr5	43192277	43192398	122	*	123	31	0.271376	0.0866453	0.184731	146.184	Promoter (<=1kb)	5	43192170	43280952	88783	1	167359	uc003jno.4	107	ENSG00000177453	NIM1K	NIM1 serine/threonine protein kinase	ENSG00000177453	up
chr5	68628959	68629052	94	*	95	12	0.517819	0.371876	0.145943	112.705	Promoter (<=1kb)	5	68576519	68628620	52102	2	202243	uc003jvw.2	-339	ENSG00000183323	CCDC125	coiled-coil domain containing 125	ENSG00000183323	up
chr5	76115695	76116038	344	*	345	41	0.36806	0.198408	0.169652	287.167	Promoter (<=1kb)	5	76114833	76131140	16308	1	2150	uc003keo.3	862	ENSG00000164251	F2RL1	F2R like trypsin receptor 1	ENSG00000164251	up
chr5	76932256	76932332	77	*	78	10	0.309876	0.154603	0.155273	51.4279	Promoter (2-3kb)	5	76924537	76934522	9986	2	23440	uc003kfg.3	2190	ENSG00000171540	OTP	orthopedia homeobox	ENSG00000171540	up
chr5	76932560	76932693	134	*	135	16	0.336106	0.1532	0.182907	75.178	Promoter (1-2kb)	5	76924537	76934522	9986	2	23440	uc003kfg.3	1829	ENSG00000171540	OTP	orthopedia homeobox	ENSG00000171540	up
chr5	100239966	100240371	406	*	407	30	0.33205	0.136552	0.195498	208.432	Promoter (<=1kb)	5	100221015	100238987	17973	2	7903	uc003knl.3	-979	ENSG00000113532	ST8SIA4	ST8 alpha-N-acetyl-neuraminide alpha-2,8-sialyltransferase 4	ENSG00000113532	up
chr5	107004692	107005152	461	*	462	43	0.356263	0.155306	0.200957	397.774	Promoter (1-2kb)	5	106712590	107006596	294007	2	1946	uc003kol.3	1444	ENSG00000184349	EFNA5	ephrin A5	ENSG00000184349	up
chr5	110406361	110406625	265	*	266	38	0.32153	0.127333	0.194198	277.152	Promoter (<=1kb)	5	110405778	110413722	7945	1	85480	uc003kpa.2	583	ENSG00000145777	TSLP	thymic stromal lymphopoietin	ENSG00000145777	up
chr5	122422184	122422590	407	*	408	70	0.583757	0.392943	0.190814	520.967	Promoter (2-3kb)	5	122424841	122523745	98905	1	93166	uc003kti.3	-2251	ENSG00000061455	PRDM6	PR/SET domain 6	ENSG00000061455	up
chr5	124079990	124080087	98	*	99	7	0.362581	0.203393	0.159188	44.4879	Promoter (<=1kb)	5	123972610	124080865	108256	2	57507	uc003ktq.1	778	ENSG00000168916	ZNF608	zinc finger protein 608	ENSG00000168916	up
chr5	126626891	126627101	211	*	212	11	0.388699	0.21505	0.173649	65.4227	Promoter (<=1kb)	5	126626456	126796910	170455	1	84466	uc003kui.4	435	ENSG00000145794	MEGF10	multiple EGF like domains 10	ENSG00000145794	up
chr5	131593826	131594242	417	*	418	23	0.312641	0.155602	0.157039	200.276	Promoter (<=1kb)	5	131593351	131609147	15797	1	8572	uc003kwp.3	475	ENSG00000131435	PDLIM4	PDZ and LIM domain 4	ENSG00000131435	up
chr5	133449139	133449690	552	*	553	76	0.302888	0.162862	0.140026	530.524	Promoter (<=1kb)	5	133450402	133483920	33519	1	6932	uc003kyt.3	-712	ENSG00000081059	TCF7	transcription factor 7	ENSG00000081059	up
chr5	133984231	133984308	78	*	79	26	0.262008	0.101653	0.160355	132.886	Promoter (<=1kb)	5	133984475	134029388	44914	1	10802	uc021ydr.1	-167	ENSG00000113615	SEC24A	SEC24 homolog A, COPII coat complex component	ENSG00000113615	up
chr5	140347147	140347259	113	*	114	12	0.64849	0.505669	0.142821	72.1447	Promoter (<=1kb)	5	140346352	140349006	2655	1	56134	uc011dag.2	795	ENSG00000243232	PCDHAC2	protocadherin alpha subfamily C, 2	ENSG00000243232	up
chr5	140864819	140864938	120	*	121	14	0.516535	0.357065	0.159471	74.1912	Promoter (<=1kb)	5	140864741	140892548	27808	1	56098	uc003lky.2	78	ENSG00000242419	PCDHGC4	protocadherin gamma subfamily C, 4	ENSG00000242419	up
chr5	148652288	148652427	140	*	141	20	0.519089	0.314681	0.204408	129.97	Promoter (<=1kb)	5	148651401	148721367	69967	1	134265	uc010jgy.3	887	ENSG00000157510	AFAP1L1	actin filament associated protein 1 like 1	ENSG00000157510	up
chr5	148652518	148652568	51	*	52	14	0.524324	0.318629	0.205696	86.2846	Promoter (1-2kb)	5	148651401	148721367	69967	1	134265	uc010jgy.3	1117	ENSG00000157510	AFAP1L1	actin filament associated protein 1 like 1	ENSG00000157510	up
chr5	153859701	153863418	3718	*	3719	75	0.254311	0.110139	0.144172	706.214	Promoter (1-2kb)	5	153854532	153857824	3293	2	9421	uc003lvn.3	-1877	ENSG00000113196	HAND1	heart and neural crest derivatives expressed 1	ENSG00000113196	up
chr5	156277559	156277653	95	*	96	10	0.443431	0.30689	0.136541	66.1945	Promoter (<=1kb)	5	156277549	156279539	1991	1	153743	uc003lwf.1	10	ENSG00000231989	PPP1R2B	PPP1R2 family member B	ENSG00000231989	up
chr5	156571629	156571767	139	*	140	21	0.678785	0.46986	0.208925	71.6124	Promoter (1-2kb)	5	156565451	156569921	4471	2	9443	uc003lwm.4	-1708	ENSG00000155868	MED7	mediator complex subunit 7	ENSG00000155868	up
chr5	157098728	157098814	87	*	88	14	0.543974	0.381156	0.162819	85.5946	Promoter (<=1kb)	5	157098561	157107162	8602	1	100190949	uc011ddt.2	167	ENSG00000187658	C5orf52	chromosome 5 open reading frame 52	ENSG00000187658	up
chr5	167858240	167858310	71	*	72	5	0.709781	0.567279	0.142502	32.8739	Promoter (<=1kb)	5	167858257	167894969	36713	1	23286	uc010jjf.1	0	ENSG00000113645	WWC1	WW and C2 domain containing 1	ENSG00000113645	up
chr5	169724356	169724470	115	*	116	7	0.608179	0.369978	0.238201	27.2721	Promoter (<=1kb)	5	169675088	169724822	49735	2	3937	uc003man.1	352	ENSG00000043462	LCP2	lymphocyte cytosolic protein 2	ENSG00000043462	up
chr5	169724565	169724657	93	*	94	7	0.607368	0.388855	0.218513	24.7978	Promoter (<=1kb)	5	169675088	169724822	49735	2	3937	uc003man.1	165	ENSG00000043462	LCP2	lymphocyte cytosolic protein 2	ENSG00000043462	up
chr5	169931726	169931788	63	*	64	11	0.512272	0.37016	0.142112	70.8596	Promoter (<=1kb)	5	169931048	170163636	232589	1	30820	uc010jjq.3	678	ENSG00000182132	KCNIP1	potassium voltage-gated channel interacting protein 1	ENSG00000182132	up
chr5	172660822	172661596	775	*	776	94	0.46795	0.264999	0.202951	679.246	Promoter (<=1kb)	5	172659107	172662315	3209	2	1482	uc003mcm.2	719	ENSG00000183072	NKX2-5	NK2 homeobox 5	ENSG00000183072	up
chr5	177434359	177434664	306	*	307	39	0.391888	0.167597	0.22429	225.743	Promoter (<=1kb)	5	177433967	177476088	42122	1	653316	uc011dge.2	392	ENSG00000204677	FAM153CP	protein FAM153C	ENSG00000204677	up
chr5	178770382	178770469	88	*	89	5	0.354621	0.170861	0.18376	42.0527	Promoter (1-2kb)	5	178537852	178772431	234580	2	9509	uc003mjw.3	1962	ENSG00000087116	ADAMTS2	ADAM metallopeptidase with thrombospondin type 1 motif 2	ENSG00000087116	up
chr5	180632909	180633006	98	*	99	13	0.368785	0.220276	0.148509	94.5065	Promoter (<=1kb)	5	180630120	180632177	2058	2	81786	uc003mna.2	-732	ENSG00000146054	TRIM7	tripartite motif containing 7	ENSG00000146054	up
chr6	3455460	3455540	81	*	82	12	0.494492	0.264719	0.229773	52.2049	Promoter (1-2kb)	6	3269207	3456793	187587	2	63027	uc003mvm.3	1253	ENSG00000137266	SLC22A23	solute carrier family 22 member 23	ENSG00000137266	up
chr6	3455735	3455829	95	*	96	9	0.429965	0.219778	0.210188	34.3183	Promoter (<=1kb)	6	3269207	3456793	187587	2	63027	uc003mvm.3	964	ENSG00000137266	SLC22A23	solute carrier family 22 member 23	ENSG00000137266	up
chr6	5084554	5084605	52	*	53	9	0.296356	0.147654	0.148702	70.1904	Promoter (1-2kb)	6	5085720	5087455	1736	1	648791	uc011dia.1	-1115	ENSG00000219607	PPP1R3G	protein phosphatase 1 regulatory subunit 3G	ENSG00000219607	up
chr6	11112210	11112275	66	*	67	6	0.699052	0.419098	0.279954	17.4709	Promoter (<=1kb)	6	11102722	11112071	9350	2	405754	uc003mzt.3	-139	ENSG00000244476	ERVFRD-1	endogenous retrovirus group FRD member 1, envelope	ENSG00000244476	up
chr6	26271322	26271563	242	*	243	54	0.321276	0.138535	0.182741	214.94	Promoter (<=1kb)	6	26271146	26271612	467	2	8355	uc003nhi.3	49	ENSG00000273983	H3C8	H3 clustered histone 8	ENSG00000273983	up
chr6	26501747	26502054	308	*	309	71	0.32877	0.134818	0.193952	709.559	Promoter (<=1kb)	6	26501458	26510652	9195	1	696	uc003nif.4	289	ENSG00000124557	BTN1A1	butyrophilin subfamily 1 member A1	ENSG00000124557	up
chr6	27794841	27795622	782	*	783	128	0.571168	0.252497	0.31867	960.226	Promoter (2-3kb)	6	27791903	27792258	356	1	8363	uc003njp.3	2938	ENSG00000197238	H4C11	H4 clustered histone 11	ENSG00000197238	up
chr6	27839828	27839885	58	*	59	7	0.205515	0.0749909	0.130524	53.5572	Promoter (<=1kb)	6	27839623	27840099	477	2	8354	uc003njy.3	214	ENSG00000275379	H3C11	H3 clustered histone 11	ENSG00000275379	up
chr6	27858832	27858887	56	*	57	6	0.317946	0.141398	0.176548	31.2468	Promoter (<=1kb)	6	27858093	27858570	478	2	8356	uc003nka.3	-262	ENSG00000197153	H3C12	H3 clustered histone 12	ENSG00000197153	up
chr6	28058791	28059063	273	*	274	35	0.560541	0.120922	0.439619	347.612	Promoter (<=1kb)	6	28058585	28063493	4909	1	221584	uc003nkj.5	206		ZSCAN12P1	zinc finger and SCAN domain containing 12 pseudogene 1		up
chr6	32499737	32500079	343	*	344	42	0.597653	0.433429	0.164224	188.829	Promoter (1-2kb)	6	32485154	32498006	12853	2	3127	uc003obj.3	-1731	ENSG00000198502	HLA-DRB5	major histocompatibility complex, class II, DR beta 5	ENSG00000198502	up
chr6	33756534	33756606	73	*	74	19	0.237217	0.0633688	0.173849	105.171	Promoter (<=1kb)	6	33738990	33756906	17917	2	221496	uc011drm.2	300	ENSG00000161904	LEMD2	LEM domain nuclear envelope protein 2	ENSG00000161904	up
chr6	34203047	34203176	130	*	131	21	0.618924	0.472523	0.1464	135.278	Promoter (1-2kb)	6	34204577	34214008	9432	1	3159	uc003oit.3	-1401	ENSG00000137309	HMGA1	high mobility group AT-hook 1	ENSG00000137309	up
chr6	41604501	41604959	459	*	460	85	0.398859	0.226419	0.17244	797.141	Promoter (1-2kb)	6	41606195	41621982	15788	1	4188	uc003oqq.4	-1236	ENSG00000112559	MDFI	MyoD family inhibitor	ENSG00000112559	up
chr6	45387348	45387399	52	*	53	16	0.335236	0.184005	0.151232	97.1403	Promoter (2-3kb)	6	45389914	45518819	128906	1	860	uc003oxt.3	-2515	ENSG00000124813	RUNX2	RUNX family transcription factor 2	ENSG00000124813	up
chr6	45387519	45388164	646	*	647	33	0.35693	0.161066	0.195864	167.083	Promoter (1-2kb)	6	45389914	45518819	128906	1	860	uc003oxt.3	-1750	ENSG00000124813	RUNX2	RUNX family transcription factor 2	ENSG00000124813	up
chr6	46889428	46889761	334	*	335	28	0.765828	0.53711	0.228718	123.389	Promoter (<=1kb)	6	46820242	46889714	69473	2	221395	uc003oyo.3	0	ENSG00000069122	ADGRF5	adhesion G protein-coupled receptor F5	ENSG00000069122	up
chr6	78172193	78172244	52	*	53	10	0.24026	0.0786248	0.161635	62.4099	Promoter (<=1kb)	6	78171948	78173120	1173	2	3351	uc003pil.1	876	ENSG00000135312	HTR1B	5-hydroxytryptamine receptor 1B	ENSG00000135312	up
chr6	78172347	78172432	86	*	87	15	0.24026	0.0786248	0.161635	81.5279	Promoter (<=1kb)	6	78171948	78173120	1173	2	3351	uc003pil.1	688	ENSG00000135312	HTR1B	5-hydroxytryptamine receptor 1B	ENSG00000135312	up
chr6	85475844	85477236	1393	*	1394	68	0.633941	0.41449	0.219451	527.928	Promoter (1-2kb)	6	85442216	85473954	31739	2	9096	uc003pkl.2	-1890	ENSG00000112837	TBX18	T-box transcription factor 18	ENSG00000112837	up
chr6	101846861	101847713	853	*	854	75	0.409872	0.233354	0.176517	437.386	Promoter (<=1kb)	6	101846861	102338007	491147	1	2898	uc003pqn.3	0	ENSG00000164418	GRIK2	glutamate ionotropic receptor kainate type subunit 2	ENSG00000164418	up
chr6	108489209	108489277	69	*	70	8	0.409747	0.275771	0.133976	63.3459	Promoter (1-2kb)	6	108487215	108510013	22799	1	7101	uc003psg.3	1994	ENSG00000112333	NR2E1	nuclear receptor subfamily 2 group E member 1	ENSG00000112333	up
chr6	108882436	108882755	320	*	321	79	0.376174	0.118997	0.257177	809.53	Promoter (<=1kb)	6	108882069	109005971	123903	1	2309	uc003psm.2	367	ENSG00000118689	FOXO3	forkhead box O3	ENSG00000118689	up
chr6	125621685	125621762	78	*	79	10	0.608125	0.371809	0.236316	35.4689	Promoter (1-2kb)	6	125596496	125623282	26787	2	51020	uc003qaa.1	1520	ENSG00000111906	HDDC2	HD domain containing 2	ENSG00000111906	up
chr6	134497632	134497717	86	*	87	22	0.253871	0.111343	0.142528	234.792	Promoter (<=1kb)	6	134490384	134497070	6687	2	6446	uc011ecv.2	-562	ENSG00000118515	SGK1	serum/glucocorticoid regulated kinase 1	ENSG00000118515	up
chr6	162256579	162256660	82	*	83	14	0.474033	0.28615	0.187883	93.29	Promoter (1-2kb)	6	161768590	162258053	489464	2	5071	uc011egf.2	1393	ENSG00000185345	PRKN	parkin RBR E3 ubiquitin protein ligase	ENSG00000185345	up
chr6	162256764	162256817	54	*	55	5	0.474033	0.28615	0.187883	30.0683	Promoter (1-2kb)	6	161768590	162258053	489464	2	5071	uc011egf.2	1236	ENSG00000185345	PRKN	parkin RBR E3 ubiquitin protein ligase	ENSG00000185345	up
chr6	167275782	167275835	54	*	55	14	0.248109	0.0690581	0.179051	63.2137	Promoter (<=1kb)	6	166822854	167275771	452918	2	6196	uc003qvd.1	-11	ENSG00000071242	RPS6KA2	ribosomal protein S6 kinase A2	ENSG00000071242	up
chr6	168196097	168196494	398	*	399	35	0.638713	0.441748	0.196965	267.787	Promoter (1-2kb)	6	168185219	168197539	12321	2	26238	uc003sic.3	1045	ENSG00000146521	LINC01558	long intergenic non-protein coding RNA 1558	ENSG00000146521	up
chr6	168842755	168843025	271	*	272	28	0.274594	0.122178	0.152417	251.229	Promoter (<=1kb)	6	168841831	169068674	226844	1	64094	uc003qws.2	924	ENSG00000112562	SMOC2	SPARC related modular calcium binding 2	ENSG00000112562	up
chr7	329260	329403	144	*	145	30	0.246591	0.120155	0.126436	269.149	Promoter (<=1kb)	7	330136	331454	1319	1	100288524	uc021zyg.1	-733	ENSG00000248767	FOXL3-OT1	FOXL3 overlapping transcript 1	ENSG00000248767	up
chr7	560836	561232	397	*	398	64	0.254717	0.121465	0.133252	633.058	Promoter (<=1kb)	7	560028	564869	4842	1	441307	uc021zyh.1	808	ENSG00000223855	PDGFA-DT	PDGFA divergent transcript	ENSG00000223855	up
chr7	1066897	1067108	212	*	213	44	0.395487	0.223567	0.17192	365.876	Promoter (<=1kb)	7	1049586	1067988	18403	2	84310	uc021zyn.1	880	ENSG00000146540	C7orf50	chromosome 7 open reading frame 50	ENSG00000146540	up
chr7	1095231	1095471	241	*	242	22	0.667624	0.510329	0.157295	115.198	Promoter (1-2kb)	7	1097141	1098897	1757	1	115330	uc003sjy.1	-1670	ENSG00000164849	GPR146	G protein-coupled receptor 146	ENSG00000164849	up
chr7	1095674	1095773	100	*	101	15	0.677561	0.528919	0.148642	88.722	Promoter (1-2kb)	7	1097141	1098897	1757	1	115330	uc003sjy.1	-1368	ENSG00000164849	GPR146	G protein-coupled receptor 146	ENSG00000164849	up
chr7	1575376	1575767	392	*	393	35	0.555068	0.370734	0.184334	172.527	Promoter (1-2kb)	7	1577123	1582322	5200	1	7975	uc003sks.1	-1356	ENSG00000198517	MAFK	MAF bZIP transcription factor K	ENSG00000198517	up
chr7	2394548	2394680	133	*	134	46	0.270865	0.105525	0.16534	251.535	Promoter (<=1kb)	7	2394501	2404164	9664	1	8662	uc003slz.1	47	ENSG00000106263	EIF3B	eukaryotic translation initiation factor 3 subunit B	ENSG00000106263	up
chr7	2669855	2669977	123	*	124	8	0.397849	0.238791	0.159058	63.6994	Promoter (1-2kb)	7	2671603	2704436	32834	1	80727	uc003smp.3	-1626	ENSG00000136295	TTYH3	tweety family member 3	ENSG00000136295	up
chr7	2728550	2728913	364	*	365	30	0.349871	0.113189	0.236682	282.14	Promoter (<=1kb)	7	2727836	2755069	27234	1	155185	uc003sms.1	714	ENSG00000174945	AMZ1	archaelysin family metallopeptidase 1	ENSG00000174945	up
chr7	6010077	6010327	251	*	252	54	0.338969	0.120648	0.218321	305.074	Promoter (<=1kb)	7	5965777	6010314	44538	2	222967	uc003sph.1	0	ENSG00000155026	RSPH10B	radial spoke head 10 homolog B	ENSG00000155026	up
chr7	6793704	6793772	69	*	70	16	0.338652	0.177136	0.161516	76.2597	Promoter (<=1kb)	7	6793740	6838396	44657	1	728194	uc003sqw.1	0	ENSG00000169402	RSPH10B2	radial spoke head 10 homolog B2	ENSG00000169402	up
chr7	6793853	6793937	85	*	86	19	0.338652	0.177136	0.161516	94.0587	Promoter (<=1kb)	7	6793740	6838396	44657	1	728194	uc010ktk.1	113	ENSG00000169402	RSPH10B2	radial spoke head 10 homolog B2	ENSG00000169402	up
chr7	19184981	19185033	53	*	54	12	0.403957	0.264084	0.139873	73.9927	Promoter (<=1kb)	7	19184405	19185044	640	2	222894	uc003suo.1	11	ENSG00000146618	FERD3L	Fer3 like bHLH transcription factor	ENSG00000146618	up
chr7	22895378	22895647	270	*	271	21	0.611041	0.397896	0.213145	136.376	Promoter (<=1kb)	7	22896232	22896305	74	1	692210	uc003svl.3	-585	ENSG00000221740	SNORD93	small nucleolar RNA, C/D box 93	ENSG00000221740	up
chr7	23509478	23509531	54	*	55	14	0.25652	0.0957163	0.160804	99.7104	Promoter (<=1kb)	7	23349828	23509995	160168	2	10643	uc003swg.3	464	ENSG00000136231	IGF2BP3	insulin like growth factor 2 mRNA binding protein 3	ENSG00000136231	up
chr7	24797282	24797364	83	*	84	15	0.279858	0.103873	0.175985	77.7196	Promoter (<=1kb)	7	24737974	24797083	59110	2	1687	uc010kus.1	-199	ENSG00000105928	GSDME	gasdermin E	ENSG00000105928	up
chr7	26192591	26193139	549	*	550	61	0.306806	0.146753	0.160053	456.809	Promoter (<=1kb)	7	26191847	26226756	34910	1	9603	uc003sxq.3	744	ENSG00000050344	NFE2L3	NFE2 like bZIP transcription factor 3	ENSG00000050344	up
chr7	27162149	27162413	265	*	266	36	0.644124	0.384856	0.259267	175.059	Promoter (2-3kb)	7	27145809	27159214	13406	2	3200	uc011jzl.2	-2935	ENSG00000105997	HOXA3	homeobox A3	ENSG00000105997	up
chr7	27187108	27187254	147	*	148	29	0.415552	0.272615	0.142936	179.689	Promoter (<=1kb)	7	27185202	27187393	2192	2	3203	uc003syo.2	139	ENSG00000106006	HOXA6	homeobox A6	ENSG00000106006	up
chr7	27189196	27189279	84	*	85	5	0.372128	0.215926	0.156203	37.2488	Promoter (1-2kb)	7	27185202	27187393	2192	2	3203	uc003syo.2	-1803	ENSG00000106006	HOXA6	homeobox A6	ENSG00000106006	up
chr7	27197541	27197615	75	*	76	11	0.731657	0.587233	0.144424	89.5176	Promoter (1-2kb)	7	27193338	27196296	2959	2	3204	uc003sys.3	-1245	ENSG00000122592	HOXA7	homeobox A7	ENSG00000122592	up
chr7	27197839	27197945	107	*	108	13	0.726361	0.59267	0.133691	92.0022	Promoter (1-2kb)	7	27193338	27196296	2959	2	3204	uc003sys.3	-1543	ENSG00000122592	HOXA7	homeobox A7	ENSG00000122592	up
chr7	27204387	27204729	343	*	344	46	0.22482	0.0701241	0.154696	370.818	Promoter (<=1kb)	7	27202057	27205149	3093	2	3205	uc003syt.3	420	ENSG00000078399	HOXA9	homeobox A9	ENSG00000078399	up
chr7	27205858	27208320	2463	*	2464	132	0.333979	0.116285	0.217693	1282.07	Promoter (<=1kb)	7	27208518	27211534	3017	1	100874323	uc031swt.1	-198	ENSG00000253187	HOXA10-AS	HOXA10 antisense RNA	ENSG00000253187	up
chr7	27208794	27211143	2350	*	2351	173	0.288469	0.117827	0.170642	1360.99	Promoter (<=1kb)	7	27209099	27209182	84	2	442920	uc022aas.1	0	ENSG00000283745	MIR196B	microRNA 196b	ENSG00000283745	up
chr7	27215187	27215781	595	*	596	65	0.704439	0.458311	0.246129	510.079	Promoter (1-2kb)	7	27210210	27213955	3746	2	3206	uc011jzm.2	-1232	ENSG00000253293	HOXA10	homeobox A10	ENSG00000253293	up
chr7	27225297	27225812	516	*	517	58	0.516485	0.341492	0.174994	354.792	Promoter (<=1kb)	7	27225027	27228912	3886	1	221883	uc003syz.1	270	ENSG00000240990	HOXA11-AS	HOXA11 antisense RNA	ENSG00000240990	up
chr7	27284618	27284908	291	*	292	58	0.284226	0.151821	0.132404	425.488	Promoter (2-3kb)	7	27282319	27286192	3874	1	2128	uc011jzn.1	2299	ENSG00000106038	EVX1	even-skipped homeobox 1	ENSG00000106038	up
chr7	27285045	27285205	161	*	162	13	0.273222	0.14197	0.131252	96.0872	Promoter (2-3kb)	7	27282319	27286192	3874	1	2128	uc011jzn.1	2726	ENSG00000106038	EVX1	even-skipped homeobox 1	ENSG00000106038	up
chr7	29845717	29845805	89	*	90	12	0.548486	0.403482	0.145004	105.691	Promoter (<=1kb)	7	29846170	29956682	110513	1	644150	uc022aaz.1	-365	ENSG00000122574	WIPF3	WAS/WASL interacting protein family member 3	ENSG00000122574	up
chr7	37960318	37960373	56	*	57	15	0.244515	0.0800221	0.164493	89.4131	Promoter (<=1kb)	7	37960163	37991542	31380	1	54749	uc003tfq.3	155	ENSG00000086289	EPDR1	ependymin related 1	ENSG00000086289	up
chr7	37960451	37960526	76	*	77	17	0.246068	0.0936972	0.152371	94.0542	Promoter (<=1kb)	7	37960163	37991542	31380	1	54749	uc003tfq.3	288	ENSG00000086289	EPDR1	ependymin related 1	ENSG00000086289	up
chr7	37960578	37960692	115	*	116	19	0.257379	0.107351	0.150028	94.5468	Promoter (<=1kb)	7	37960921	37991542	30622	1	54749	uc010kxh.3	-229	ENSG00000086289	EPDR1	ependymin related 1	ENSG00000086289	up
chr7	45127981	45128076	96	*	97	14	0.528744	0.242792	0.285952	52.7057	Promoter (<=1kb)	7	45120036	45128493	8458	2	23148	uc003tmt.3	417	ENSG00000136274	NACAD	NAC alpha domain containing	ENSG00000136274	up
chr7	47622178	47622336	159	*	160	15	0.397169	0.238421	0.158748	105.296	Promoter (<=1kb)	7	47314752	47621742	306991	2	64759	uc003tnw.3	-436	ENSG00000136205	TNS3	tensin 3	ENSG00000136205	up
chr7	50849911	50850636	726	*	727	204	0.59115	0.41361	0.177541	1836.3	Promoter (<=1kb)	7	50657760	50850264	192505	2	2887	uc003tpk.2	0	ENSG00000106070	GRB10	growth factor receptor bound protein 10	ENSG00000106070	up
chr7	51383313	51383678	366	*	367	63	0.24224	0.0624542	0.179786	622.735	Promoter (<=1kb)	7	51083909	51384515	300607	2	23242	uc003tpr.4	837	ENSG00000106078	COBL	cordon-bleu WH2 repeat protein	ENSG00000106078	up
chr7	55087940	55088179	240	*	241	50	0.213775	0.0676205	0.146154	523.796	Promoter (1-2kb)	7	55086725	55275031	188307	1	1956	uc022adn.1	1215	ENSG00000146648	EGFR	epidermal growth factor receptor	ENSG00000146648	up
chr7	65667316	65667440	125	*	126	10	0.516276	0.289331	0.226945	41.2287	Promoter (2-3kb)	7	65670259	65824460	154202	1	8460	uc010kzy.2	-2819	ENSG00000169902	TPST1	tyrosylprotein sulfotransferase 1	ENSG00000169902	up
chr7	75911007	75911080	74	*	75	28	0.262956	0.101114	0.161843	121.659	Promoter (<=1kb)	7	75911932	75916605	4674	1	222183	uc003uet.1	-852	ENSG00000177679	SRRM3	serine/arginine repetitive matrix 3	ENSG00000177679	up
chr7	90895248	90895467	220	*	221	24	0.509223	0.327648	0.181575	186.699	Promoter (1-2kb)	7	90893783	90898132	4350	1	8321	uc003ula.3	1465	ENSG00000157240	FZD1	frizzled class receptor 1	ENSG00000157240	up
chr7	96636597	96636665	69	*	70	10	0.579067	0.422446	0.156621	51.8348	Promoter (1-2kb)	7	96635290	96640352	5063	1	1750	uc022ahu.1	1307	ENSG00000006377	DLX6	distal-less homeobox 6	ENSG00000006377	up
chr7	100806061	100806140	80	*	81	15	0.261994	0.0940862	0.167908	81.6648	Promoter (2-3kb)	7	100805790	100808852	3063	2	7425	uc003uxx.4	2712	ENSG00000128564	VGF	VGF nerve growth factor inducible	ENSG00000128564	up
chr7	121035836	121035906	71	*	72	11	0.264195	0.106398	0.157796	51.9842	Promoter (<=1kb)	7	120988905	121036422	47518	2	10447	uc003vjx.3	516	ENSG00000196937	FAM3C	FAM3 metabolism regulating signaling molecule C	ENSG00000196937	up
chr7	121035982	121036339	358	*	359	75	0.270769	0.0884016	0.182367	492.848	Promoter (<=1kb)	7	120988905	121036422	47518	2	10447	uc003vjx.3	83	ENSG00000196937	FAM3C	FAM3 metabolism regulating signaling molecule C	ENSG00000196937	up
chr7	121946924	121947358	435	*	436	48	0.39794	0.236999	0.16094	351.016	Promoter (2-3kb)	7	121941448	121944565	3118	2	389549	uc003vkd.3	-2359	ENSG00000128610	FEZF1	FEZ family zinc finger 1	ENSG00000128610	up
chr7	121947424	121947483	60	*	61	10	0.436492	0.291658	0.144834	61.9001	Promoter (2-3kb)	7	121941448	121944565	3118	2	389549	uc003vkd.3	-2859	ENSG00000128610	FEZF1	FEZ family zinc finger 1	ENSG00000128610	up
chr7	134233764	134234039	276	*	277	25	0.519454	0.356089	0.163365	149.607	Promoter (<=1kb)	7	134233849	134264592	30744	1	441282	uc011kpr.2	0	ENSG00000227471	AKR1B15	aldo-keto reductase family 1 member B15	ENSG00000227471	up
chr7	143582162	143582609	448	*	449	61	0.383718	0.179406	0.204312	504.812	Promoter (<=1kb)	7	143548461	143582466	34006	2	9747	uc011ktu.2	0	ENSG00000198420	TCAF1	TRPM8 channel associated factor 1	ENSG00000198420	up
chr7	150147537	150148183	647	*	648	49	0.382169	0.165816	0.216352	402.231	Promoter (<=1kb)	7	150147962	150176483	28522	1	155038	uc003whj.3	0	ENSG00000171115	GIMAP8	GTPase, IMAP family member 8	ENSG00000171115	up
chr7	150437414	150437486	73	*	74	8	0.623604	0.460686	0.162918	49.2736	Promoter (2-3kb)	7	150434436	150440737	6302	1	55340	uc003whr.2	2978	ENSG00000196329	GIMAP5	GTPase, IMAP family member 5	ENSG00000196329	up
chr7	150720248	150720299	52	*	53	5	0.485807	0.319816	0.165991	39.0327	Promoter (1-2kb)	7	150709297	150721586	12290	2	285973	uc003wig.5	1287	ENSG00000181652	ATG9B	autophagy related 9B	ENSG00000181652	up
chr7	150720428	150720605	178	*	179	11	0.491279	0.322854	0.168425	64.6871	Promoter (<=1kb)	7	150709297	150721586	12290	2	285973	uc003wig.5	981	ENSG00000181652	ATG9B	autophagy related 9B	ENSG00000181652	up
chr7	151109808	151109934	127	*	128	9	0.654544	0.433103	0.221441	35.7538	Promoter (2-3kb)	7	151078207	151107740	29534	2	349136	uc003wkc.2	-2068	ENSG00000187260	WDR86	WD repeat domain 86	ENSG00000187260	up
chr7	151216710	151216777	68	*	69	28	0.244142	0.0840558	0.160086	180.358	Promoter (<=1kb)	7	151163098	151217010	53913	2	6009	uc003wkh.1	233	ENSG00000106615	RHEB	Ras homolog, mTORC1 binding	ENSG00000106615	up
chr7	155599043	155599102	60	*	61	16	0.338605	0.201851	0.136754	112.288	Promoter (2-3kb)	7	155592736	155601766	9031	2	6469	uc003wmh.1	2664	ENSG00000164690	SHH	sonic hedgehog signaling molecule	ENSG00000164690	up
chr7	156741225	156741314	90	*	91	14	0.662878	0.439049	0.223829	101.032	Promoter (1-2kb)	7	156742417	156765876	23460	1	64434	uc003wmy.3	-1103	ENSG00000146909	NOM1	nucleolar protein with MIF4G domain 1	ENSG00000146909	up
chr7	156800253	156800338	86	*	87	10	0.252156	0.121805	0.130352	97.1164	Promoter (1-2kb)	7	156786745	156802129	15385	2	3110	uc003wmz.4	1791	ENSG00000130675	MNX1	motor neuron and pancreas homeobox 1	ENSG00000130675	up
chr7	157366879	157367012	134	*	135	12	0.543706	0.371079	0.172627	67.8521	Promoter (<=1kb)	7	157367028	157367114	87	2	406945	uc011kwb.1	102	ENSG00000207960	MIR153-2	microRNA 153-2	ENSG00000207960	up
chr7	157648700	157649230	531	*	532	24	0.642098	0.394085	0.248014	141.252	Promoter (1-2kb)	7	157647277	157658782	11506	1	100506585	uc003wns.3	1423		PTPRN2-AS1	PTPRN2 antisense RNA 1		up
chr7	158798647	158799250	604	*	605	138	0.742928	0.569643	0.173285	704.859	Promoter (1-2kb)	7	158801045	158818929	17885	1	154822	uc003wof.3	-1795	ENSG00000231419	LINC00689	long intergenic non-protein coding RNA 689	ENSG00000231419	up
chr7	158935554	158935637	84	*	85	15	0.688681	0.464888	0.223793	88.4739	Promoter (2-3kb)	7	158820866	158937649	116784	2	7434	uc003woh.3	2012	ENSG00000106018	VIPR2	vasoactive intestinal peptide receptor 2	ENSG00000106018	up
chr8	11536872	11537270	399	*	400	66	0.231046	0.0879461	0.1431	649.486	Promoter (2-3kb)	8	11534468	11617509	83042	1	2626	uc003wub.1	2404	ENSG00000136574	GATA4	GATA binding protein 4	ENSG00000136574	up
chr8	12526016	12526205	190	*	191	8	0.497153	0.352376	0.144777	47.3398	Promoter (2-3kb)	8	12452479	12523120	70642	2	729732	uc003wwc.5	-2896	ENSG00000283674	LOC729732	uncharacterized LOC729732	ENSG00000283674	up
chr8	25899154	25899895	742	*	743	87	0.497016	0.300024	0.196992	579.53	Promoter (2-3kb)	8	25699246	25902640	203395	2	64641	uc003xes.2	2745	ENSG00000221818	EBF2	EBF transcription factor 2	ENSG00000221818	up
chr8	30241419	30241539	121	*	122	29	0.268978	0.0960333	0.172945	140.934	Promoter (<=1kb)	8	30241944	30403108	161165	1	11030	uc011lba.1	-405	ENSG00000157110	RBPMS	RNA binding protein, mRNA processing factor	ENSG00000157110	up
chr8	54791701	54792071	371	*	372	52	0.351477	0.209073	0.142403	471.342	Promoter (1-2kb)	8	54793442	54826482	33041	1	8601	uc003xrr.2	-1371	ENSG00000147509	RGS20	regulator of G protein signaling 20	ENSG00000147509	up
chr8	57232092	57232172	81	*	82	16	0.341134	0.17796	0.163174	130.354	Promoter (1-2kb)	8	57212570	57233241	20672	2	195814	uc003xsy.1	1069	ENSG00000170786	SDR16C5	short chain dehydrogenase/reductase family 16C member 5	ENSG00000170786	up
chr8	65491047	65491406	360	*	361	39	0.472828	0.312453	0.160375	239.509	Promoter (1-2kb)	8	65486866	65489820	2955	2	401463	uc003xvg.3	-1227	ENSG00000254102	BHLHE22-AS1	BHLHE22 antisense RNA 1	ENSG00000254102	up
chr8	87880841	87880987	147	*	148	10	0.848685	0.589122	0.259563	39.3341	Promoter (2-3kb)	8	87878676	88394955	516280	1	168975	uc003ydy.2	2165	ENSG00000176571	CNBD1	cyclic nucleotide binding domain containing 1	ENSG00000176571	up
chr8	99439793	99439869	77	*	78	25	0.260099	0.0917896	0.16831	171.531	Promoter (<=1kb)	8	99439250	99443023	3774	1	3788	uc003yin.3	543	ENSG00000156486	KCNS2	potassium voltage-gated channel modifier subfamily S member 2	ENSG00000156486	up
chr8	131455508	131455572	65	*	66	22	0.24013	0.0764133	0.163717	134.002	Promoter (<=1kb)	8	131064351	131455906	391556	2	50807	uc003yta.2	334	ENSG00000153317	ASAP1	ArfGAP with SH3 domain, ankyrin repeat and PH domain 1	ENSG00000153317	up
chr8	142237164	142237283	120	*	121	7	0.648481	0.488735	0.159747	39.0489	Promoter (1-2kb)	8	142217274	142238673	21400	2	57210	uc003ywc.1	1390	ENSG00000022567	SLC45A4	solute carrier family 45 member 4	ENSG00000022567	up
chr8	144420005	144420108	104	*	105	13	0.672625	0.523377	0.149249	68.2353	Promoter (2-3kb)	8	144400188	144417061	16874	2	116447	uc010mfd.2	-2944	ENSG00000184428	TOP1MT	DNA topoisomerase I mitochondrial	ENSG00000184428	up
chr8	144663207	144663275	69	*	70	10	0.670899	0.462295	0.208604	48.5579	Promoter (2-3kb)	8	144656957	144660513	3557	2	93100	uc003yyo.4	-2694	ENSG00000147813	NAPRT	nicotinate phosphoribosyltransferase	ENSG00000147813	up
chr8	144663400	144663583	184	*	185	22	0.679181	0.467502	0.211679	98.7854	Promoter (2-3kb)	8	144656957	144660513	3557	2	93100	uc003yyo.4	-2887	ENSG00000147813	NAPRT	nicotinate phosphoribosyltransferase	ENSG00000147813	up
chr8	144810632	144810821	190	*	191	46	0.664619	0.494651	0.169968	235.558	Promoter (2-3kb)	8	144811329	144813070	1742	2	286077	uc022bch.1	2249	ENSG00000180921	FAM83H	family with sequence similarity 83 member H	ENSG00000180921	up
chr9	117500	118560	1061	*	1062	156	0.40301	0.238126	0.164884	1201.61	Promoter (<=1kb)	9	116231	118417	2187	2	2298	uc003zfz.4	0	ENSG00000170122	FOXD4	forkhead box D4	ENSG00000170122	up
chr9	34590595	34590861	267	*	268	29	0.283924	0.131776	0.152148	224.957	Promoter (<=1kb)	9	34551430	34590138	38709	2	1271	uc022bgg.1	-457	ENSG00000122756	CNTFR	ciliary neurotrophic factor receptor	ENSG00000122756	up
chr9	35605365	35605500	136	*	137	39	0.272533	0.0813557	0.191177	239.894	Promoter (<=1kb)	9	35605281	35610038	4758	1	7016	uc010mks.3	84	ENSG00000107140	TESK1	testis associated actin remodelling kinase 1	ENSG00000107140	up
chr9	35791568	35791626	59	*	60	21	0.26695	0.0866038	0.180346	135.871	Promoter (<=1kb)	9	35792406	35809728	17323	1	4882	uc003zyd.3	-780	ENSG00000159899	NPR2	natriuretic peptide receptor 2	ENSG00000159899	up
chr9	36864550	36864898	349	*	350	35	0.556995	0.365389	0.191606	245.876	Promoter (<=1kb)	9	36864251	36864305	55	2	100616278	uc022bgs.1	-245	ENSG00000264922	MIR4540	microRNA 4540	ENSG00000264922	up
chr9	80262325	80262394	70	*	71	4	0.3793	0.238513	0.140787	26.1451	Promoter (<=1kb)	9	80037995	80263232	225238	2	9630	uc004aku.3	838	ENSG00000156049	GNA14	G protein subunit alpha 14	ENSG00000156049	up
chr9	80262491	80262590	100	*	101	21	0.335022	0.196867	0.138155	136.375	Promoter (<=1kb)	9	80037995	80263232	225238	2	9630	uc004aku.3	642	ENSG00000156049	GNA14	G protein subunit alpha 14	ENSG00000156049	up
chr9	86084673	86084931	259	*	260	15	0.56657	0.356275	0.210295	59.0923	Promoter (2-3kb)	9	85859539	86082657	223119	2	257019	uc022bja.1	-2016	ENSG00000172159	FRMD3	FERM domain containing 3	ENSG00000172159	up
chr9	91150768	91151089	322	*	323	50	0.427796	0.250098	0.177698	333.77	Promoter (<=1kb)	9	91150016	91190704	40689	1	158046	uc004aqa.3	752	ENSG00000130045	NXNL2	nucleoredoxin like 2	ENSG00000130045	up
chr9	92254240	92255416	1177	*	1178	40	0.497952	0.277747	0.220205	347.022	Promoter (<=1kb)	9	92254698	92334674	79977	1	100129066	uc004aqs.2	0	ENSG00000237372	LINC03062	long intergenic non-protein coding RNA 3062	ENSG00000237372	up
chr9	96713496	96715613	2118	*	2119	321	0.274631	0.113474	0.161157	2578.69	Promoter (<=1kb)	9	96713909	96715713	1805	2	56033	uc004aud.3	100	ENSG00000131668	BARX1	BARX homeobox 1	ENSG00000131668	up
chr9	96846854	96846974	121	*	122	16	0.770217	0.609624	0.160593	91.8639	Promoter (<=1kb)	9	96846711	96872138	25428	1	138639	uc010mrj.2	143	ENSG00000158079	PTPDC1	protein tyrosine phosphatase domain containing 1	ENSG00000158079	up
chr9	98273154	98273359	206	*	207	71	0.241354	0.075341	0.166013	509.624	Promoter (2-3kb)	9	98205264	98270831	65568	2	5727	uc004avk.4	-2323	ENSG00000185920	PTCH1	patched 1	ENSG00000185920	up
chr9	109623087	109623139	53	*	54	8	0.255615	0.0757029	0.179912	31.0349	Promoter (2-3kb)	9	109625378	109773796	148419	1	58499	uc004bcz.3	-2239	ENSG00000148143	ZNF462	zinc finger protein 462	ENSG00000148143	up
chr9	110249750	110249907	158	*	159	33	0.343257	0.203321	0.139936	219.783	Promoter (<=1kb)	9	110247133	110250728	3596	2	9314	uc004bdf.2	821	ENSG00000136826	KLF4	KLF transcription factor 4	ENSG00000136826	up
chr9	116225696	116226123	428	*	429	90	0.411442	0.261021	0.150421	495.761	Promoter (<=1kb)	9	116225980	116304371	78392	1	5998	uc004bhr.4	0	ENSG00000138835	RGS3	regulator of G protein signaling 3	ENSG00000138835	up
chr9	124982939	124982988	50	*	51	8	0.376526	0.224635	0.151891	70.737	Promoter (1-2kb)	9	124964856	124984019	19164	2	26468	uc022bmw.1	1031	ENSG00000106852	LHX6	LIM homeobox 6	ENSG00000106852	up
chr9	124988024	124989053	1030	*	1031	171	0.606965	0.374412	0.232553	1706.36	Promoter (<=1kb)	9	124964856	124989865	25010	2	26468	uc010mvw.3	812	ENSG00000106852	LHX6	LIM homeobox 6	ENSG00000106852	up
chr9	124989410	124989667	258	*	259	38	0.389324	0.232535	0.156789	260.14	Promoter (<=1kb)	9	124964856	124989865	25010	2	26468	uc010mvw.3	198	ENSG00000106852	LHX6	LIM homeobox 6	ENSG00000106852	up
chr9	124989739	124989862	124	*	125	15	0.349906	0.203217	0.146689	88.4779	Promoter (<=1kb)	9	124964856	124989865	25010	2	26468	uc010mvw.3	3	ENSG00000106852	LHX6	LIM homeobox 6	ENSG00000106852	up
chr9	126774900	126775566	667	*	668	117	0.370258	0.188751	0.181507	1192.94	Promoter (1-2kb)	9	126773889	126795442	21554	1	9355	uc010mwi.1	1011	ENSG00000106689	LHX2	LIM homeobox 2	ENSG00000106689	up
chr9	129377303	129377374	72	*	73	16	0.306082	0.100326	0.205756	89.6118	Promoter (<=1kb)	9	129376722	129463311	86590	1	4010	uc011maa.2	581	ENSG00000136944	LMX1B	LIM homeobox transcription factor 1 beta	ENSG00000136944	up
chr9	130912663	130912743	81	*	82	7	0.466857	0.300534	0.166323	31.5637	Promoter (<=1kb)	9	130911732	130915734	4003	1	3934	uc004bto.1	931	ENSG00000148346	LCN2	lipocalin 2	ENSG00000148346	up
chr9	138850456	138850547	92	*	93	8	0.77896	0.597341	0.18162	32.038	Promoter (2-3kb)	9	138824815	138853226	28412	2	10422	uc004cgt.3	2679	ENSG00000130560	UBAC1	UBA domain containing 1	ENSG00000130560	up
chr9	139369724	139369857	134	*	135	18	0.761035	0.461156	0.299879	73.7453	Promoter (1-2kb)	9	139334548	139370948	36401	2	9919	uc004chv.4	1091	ENSG00000148396	SEC16A	SEC16 homolog A, endoplasmic reticulum export factor	ENSG00000148396	up
chr9	139556866	139556943	78	*	79	6	0.732916	0.578157	0.154758	44.0722	Promoter (<=1kb)	9	139557379	139567130	9752	1	51162	uc004cie.3	-436	ENSG00000172889	EGFL7	EGF like domain multiple 7	ENSG00000172889	up
chr9	139901973	139902227	255	*	256	39	0.6506	0.390902	0.259699	184.23	Promoter (1-2kb)	9	139902381	139903320	940	2	20	uc022bqa.1	1093	ENSG00000107331	ABCA2	ATP binding cassette subfamily A member 2	ENSG00000107331	up
chr9	139948342	139948611	270	*	271	71	0.26129	0.0790307	0.182259	538.373	Promoter (<=1kb)	9	139942551	139948503	5953	2	954	uc004ckw.2	0	ENSG00000054179	ENTPD2	ectonucleoside triphosphate diphosphohydrolase 2	ENSG00000054179	up
chr9	139972868	139973103	236	*	237	38	0.505131	0.326692	0.178438	240.825	Promoter (<=1kb)	9	139972593	139978990	6398	1	91373	uc004cla.4	275	ENSG00000197355	UAP1L1	UDP-N-acetylglucosamine pyrophosphorylase 1 like 1	ENSG00000197355	up
chr9	140381931	140382028	98	*	99	12	0.658305	0.500615	0.15769	65.8126	Promoter (<=1kb)	9	140354405	140382080	27676	2	375775	uc004cnd.1	52	ENSG00000130653	PNPLA7	patatin like phospholipase domain containing 7	ENSG00000130653	up
chr9	140382183	140382248	66	*	67	8	0.63186	0.4626	0.16926	54.3094	Promoter (<=1kb)	9	140354405	140382080	27676	2	375775	uc004cne.1	-103	ENSG00000130653	PNPLA7	patatin like phospholipase domain containing 7	ENSG00000130653	up
chr10	976935	977070	136	*	137	34	0.299406	0.0961442	0.203262	138.754	Promoter (<=1kb)	10	852854	977645	124792	2	23185	uc031ptb.1	575	ENSG00000107929	LARP4B	La ribonucleoprotein 4B	ENSG00000107929	up
chr10	3149651	3150171	521	*	522	47	0.458639	0.264533	0.194106	221.458	Promoter (<=1kb)	10	3149950	3178997	29048	1	5214	uc009xht.3	0	ENSG00000067057	PFKP	phosphofructokinase, platelet	ENSG00000067057	up
chr10	6321556	6321607	52	*	53	6	0.578504	0.434396	0.144108	30.8381	Promoter (1-2kb)	10	6319650	6377937	58288	1	399715	uc021pms.1	1906	ENSG00000215244	LINC02649	long intergenic non-protein coding RNA 2649	ENSG00000215244	up
chr10	8097491	8098320	830	*	831	169	0.406886	0.168726	0.23816	1971.14	Promoter (<=1kb)	10	8096667	8117164	20498	1	2625	uc001ika.3	824	ENSG00000107485	GATA3	GATA binding protein 3	ENSG00000107485	up
chr10	23216864	23217031	168	*	169	42	0.417372	0.164338	0.253033	178.566	Promoter (<=1kb)	10	23216954	23326514	109561	1	219681	uc001irm.4	0	ENSG00000165309	ARMC3	armadillo repeat containing 3	ENSG00000165309	up
chr10	30638456	30638603	148	*	149	16	0.58035	0.221543	0.358807	62.8739	Promoter (<=1kb)	10	30628582	30638267	9686	2	55149	uc001ivc.2	-189	ENSG00000107951	MTPAP	mitochondrial poly(A) polymerase	ENSG00000107951	up
chr10	44402219	44402341	123	*	124	9	0.600267	0.365511	0.234756	38.7226	Promoter (2-3kb)	10	44404752	44465355	60604	1	283033	uc021ppk.1	-2411		LINC00841	long intergenic non-protein coding RNA 841		up
chr10	77159347	77159475	129	*	130	16	0.338699	0.165125	0.173574	81.2384	Promoter (1-2kb)	10	77161286	77168740	7455	1	100131213	uc010qlf.2	-1811	ENSG00000237149	ZNF503-AS2	ZNF503 antisense RNA 2	ENSG00000237149	up
chr10	82168766	82168863	98	*	99	13	0.192064	0.0665671	0.125497	147.271	Promoter (<=1kb)	10	82168242	82192753	24512	1	84293	uc001kcf.4	524	ENSG00000122378	PRXL2A	peroxiredoxin like 2A	ENSG00000122378	up
chr10	82299607	82299738	132	*	133	8	0.584085	0.341043	0.243043	35.6928	Promoter (<=1kb)	10	82300575	82406316	105742	1	387694	uc001kcl.1	-837	ENSG00000178217	SH2D4B	SH2 domain containing 4B	ENSG00000178217	up
chr10	88026598	88026837	240	*	241	10	0.730724	0.498671	0.232053	48.156	Promoter (2-3kb)	10	88024451	88024545	95	2	442911	uc010qmg.2	-2053	ENSG00000199104	MIR346	microRNA 346	ENSG00000199104	up
chr10	101290134	101290312	179	*	180	25	0.367635	0.144907	0.222728	106.551	Promoter (2-3kb)	10	101292690	101296280	3591	1	159296	uc009xwj.3	-2378	ENSG00000119919	NKX2-3	NK2 homeobox 3	ENSG00000119919	up
chr10	102893662	102893721	60	*	61	20	0.385121	0.17896	0.206161	112.324	Promoter (2-3kb)	10	102891061	102897546	6486	1	3195	uc021pxd.1	2601	ENSG00000107807	TLX1	T cell leukemia homeobox 1	ENSG00000107807	up
chr10	102986955	102987009	55	*	56	18	0.190537	0.0699778	0.120559	192.717	Promoter (1-2kb)	10	102986733	102988717	1985	2	10660	uc001ksx.3	1708	ENSG00000138136	LBX1	ladybird homeobox 1	ENSG00000138136	up
chr10	102987103	102987229	127	*	128	32	0.195825	0.0676667	0.128158	304.894	Promoter (1-2kb)	10	102986733	102988717	1985	2	10660	uc001ksx.3	1488	ENSG00000138136	LBX1	ladybird homeobox 1	ENSG00000138136	up
chr10	102988541	102989019	479	*	480	120	0.266225	0.0913765	0.174849	817.335	Promoter (<=1kb)	10	102986733	102988717	1985	2	10660	uc001ksx.3	0	ENSG00000138136	LBX1	ladybird homeobox 1	ENSG00000138136	up
chr10	106401380	106401429	50	*	51	12	0.230073	0.0841021	0.145971	79.0995	Promoter (<=1kb)	10	106400859	107024993	624135	1	22986	uc001kyi.1	521	ENSG00000156395	SORCS3	sortilin related VPS10 domain containing receptor 3	ENSG00000156395	up
chr10	118894267	118896117	1851	*	1852	75	0.586201	0.406391	0.17981	579.325	Promoter (1-2kb)	10	118888032	118897812	9781	2	11023	uc001ldb.1	1695	ENSG00000148704	VAX1	ventral anterior homeobox 1	ENSG00000148704	up
chr10	129134994	129135094	101	*	102	9	0.650513	0.408126	0.242386	32.0996	Promoter (<=1kb)	10	129135164	129250780	115617	1	1793	uc009yaq.3	-70	ENSG00000150760	DOCK1	dedicator of cytokinesis 1	ENSG00000150760	up
chr10	131765053	131765318	266	*	267	21	0.342263	0.192829	0.149433	122.783	Promoter (2-3kb)	10	131760205	131762091	1887	2	253738	uc010qur.2	-2962	ENSG00000108001	EBF3	EBF transcription factor 3	ENSG00000108001	up
chr10	133957585	133957659	75	*	76	4	0.425481	0.296579	0.128902	37.7731	Promoter (<=1kb)	10	133957220	133982537	25318	1	282973	uc009yba.1	365	ENSG00000188385	JAKMIP3	Janus kinase and microtubule interacting protein 3	ENSG00000188385	up
chr10	133980972	133981021	50	*	51	6	0.673963	0.468746	0.205217	24.0349	Promoter (<=1kb)	10	133981457	133998313	16857	1	282973	uc001lky.2	-436	ENSG00000188385	JAKMIP3	Janus kinase and microtubule interacting protein 3	ENSG00000188385	up
chr10	135051779	135052791	1013	*	1014	50	0.354275	0.1609	0.193375	271.023	Promoter (<=1kb)	10	135051408	135055433	4026	1	27287	uc010quy.1	371	ENSG00000151650	VENTX	VENT homeobox	ENSG00000151650	up
chr11	316383	316734	352	*	353	54	0.481043	0.291604	0.189439	458.627	Promoter (2-3kb)	11	313991	315272	1282	1	8519	uc001loy.4	2392	ENSG00000185885	IFITM1	interferon induced transmembrane protein 1	ENSG00000185885	up
chr11	1686622	1687891	1270	*	1271	31	0.65172	0.328298	0.323423	167.149	Promoter (<=1kb)	11	1686829	1689086	2258	1	387742	uc009ycz.3	0	ENSG00000205866	FAM99A	family with sequence similarity 99 member A	ENSG00000205866	up
chr11	1709674	1709740	67	*	68	4	0.547141	0.351231	0.195911	16.8326	Promoter (2-3kb)	11	1704500	1706859	2360	2	100132464	uc010qxa.1	-2815	ENSG00000205865	FAM99B	family with sequence similarity 99 member B	ENSG00000205865	up
chr11	1889299	1889387	89	*	90	6	0.580052	0.394086	0.185966	23.7561	Promoter (<=1kb)	11	1889903	1913493	23591	1	4046	uc001luk.3	-516	ENSG00000130592	LSP1	lymphocyte specific protein 1	ENSG00000130592	up
chr11	1895060	1895409	350	*	351	31	0.539827	0.252859	0.286968	204.955	Promoter (2-3kb)	11	1892154	1913493	21340	1	4046	uc001lum.3	2906	ENSG00000130592	LSP1	lymphocyte specific protein 1	ENSG00000130592	up
chr11	2719949	2722119	2171	*	2172	356	0.501348	0.276472	0.224875	3180.5	Promoter (<=1kb)	11	2629558	2721228	91671	2	10984	uc001lwp.3	0	ENSG00000269821	KCNQ1OT1	KCNQ1 opposite strand/antisense transcript 1	ENSG00000269821	up
chr11	2950736	2950821	86	*	87	30	0.221619	0.0682144	0.153404	215.427	Promoter (<=1kb)	11	2949503	2950650	1148	2	7262	uc001lxa.1	-86	ENSG00000181649	PHLDA2	pleckstrin homology like domain family A member 2	ENSG00000181649	up
chr11	7694693	7694751	59	*	60	9	0.288146	0.140882	0.147264	56.8749	Promoter (<=1kb)	11	7686326	7694821	8496	2	51700	uc001mfm.3	70	ENSG00000166394	CYB5R2	cytochrome b5 reductase 2	ENSG00000166394	up
chr11	8290232	8290312	81	*	82	32	0.208211	0.0662027	0.142008	273.294	Promoter (<=1kb)	11	8245851	8290182	44332	2	4004	uc001mgh.2	-50	ENSG00000166407	LMO1	LIM domain only 1	ENSG00000166407	up
chr11	12246159	12246630	472	*	473	24	0.457982	0.232463	0.225518	159.82	Promoter (1-2kb)	11	12244164	12285331	41168	1	9645	uc010rcj.2	1995	ENSG00000133816	MICAL2	microtubule associated monooxygenase, calponin and LIM domain containing 2	ENSG00000133816	up
chr11	17034485	17034732	248	*	249	24	0.486234	0.325469	0.160765	139.801	Promoter (1-2kb)	11	16800548	17035963	235416	2	144100	uc010rcu.1	1231	ENSG00000166689	PLEKHA7	pleckstrin homology domain containing A7	ENSG00000166689	up
chr11	30040369	30040421	53	*	54	8	0.516011	0.344384	0.171628	34.3017	Promoter (1-2kb)	11	30031288	30038577	7290	2	3739	uc001msk.3	-1792	ENSG00000182255	KCNA4	potassium voltage-gated channel subfamily A member 4	ENSG00000182255	up
chr11	30040508	30040947	440	*	441	16	0.472706	0.276269	0.196437	77.8352	Promoter (1-2kb)	11	30031288	30038577	7290	2	3739	uc001msk.3	-1931	ENSG00000182255	KCNA4	potassium voltage-gated channel subfamily A member 4	ENSG00000182255	up
chr11	45907767	45907932	166	*	167	22	0.401555	0.247045	0.15451	165.932	Promoter (<=1kb)	11	45907047	45928016	20970	1	9479	uc001nbr.3	720	ENSG00000121653	MAPK8IP1	mitogen-activated protein kinase 8 interacting protein 1	ENSG00000121653	up
chr11	45908007	45908099	93	*	94	12	0.493921	0.352753	0.141168	67.2934	Promoter (<=1kb)	11	45907047	45928016	20970	1	9479	uc001nbr.3	960	ENSG00000121653	MAPK8IP1	mitogen-activated protein kinase 8 interacting protein 1	ENSG00000121653	up
chr11	47376520	47376573	54	*	55	12	0.42224	0.197323	0.224917	61.9423	Promoter (<=1kb)	11	47377001	47438045	61045	1	91252	uc001nfd.3	-428	ENSG00000165915	SLC39A13	solute carrier family 39 member 13	ENSG00000165915	up
chr11	47376660	47376802	143	*	144	26	0.420747	0.196965	0.223782	118.734	Promoter (<=1kb)	11	47377001	47438045	61045	1	91252	uc001nfd.3	-199	ENSG00000165915	SLC39A13	solute carrier family 39 member 13	ENSG00000165915	up
chr11	47377043	47377249	207	*	208	37	0.39902	0.17789	0.22113	132.831	Promoter (<=1kb)	11	47377001	47438045	61045	1	91252	uc001nfd.3	42	ENSG00000165915	SLC39A13	solute carrier family 39 member 13	ENSG00000165915	up
chr11	62455013	62455085	73	*	74	5	0.725499	0.555735	0.169763	32.3644	Promoter (2-3kb)	11	62453874	62457371	3498	2	221091	uc001nun.3	2286	ENSG00000177363	LRRN4CL	LRRN4 C-terminal like	ENSG00000177363	up
chr11	62691806	62691876	71	*	72	11	0.459681	0.288301	0.17138	45.4756	Promoter (2-3kb)	11	62676151	62689012	12862	2	1128	uc001nwi.3	-2794	ENSG00000168539	CHRM1	cholinergic receptor muscarinic 1	ENSG00000168539	up
chr11	62783387	62783459	73	*	74	6	0.471659	0.303932	0.167727	38.8014	Promoter (<=1kb)	11	62760296	62783317	23022	2	9376	uc010rmm.2	-70	ENSG00000149452	SLC22A8	solute carrier family 22 member 8	ENSG00000149452	up
chr11	65123200	65123258	59	*	60	8	0.321835	0.192908	0.128927	65.5937	Promoter (<=1kb)	11	65122282	65125082	2801	1	220359	uc001odo.4	918	ENSG00000173825	TIGD3	tigger transposable element derived 3	ENSG00000173825	up
chr11	65553543	65553637	95	*	96	16	0.456877	0.310362	0.146515	109.61	Promoter (<=1kb)	11	65554505	65564690	10186	1	5017	uc001ofp.3	-868	ENSG00000172818	OVOL1	ovo like transcriptional repressor 1	ENSG00000172818	up
chr11	65553770	65554029	260	*	261	62	0.372958	0.199326	0.173632	518.157	Promoter (<=1kb)	11	65554505	65564690	10186	1	5017	uc001ofp.3	-476	ENSG00000172818	OVOL1	ovo like transcriptional repressor 1	ENSG00000172818	up
chr11	65687926	65688188	263	*	264	24	0.732445	0.445568	0.286877	118.878	Promoter (1-2kb)	11	65686728	65689048	2321	1	10589	uc001ogj.2	1198	ENSG00000175550	DRAP1	DR1 associated protein 1	ENSG00000175550	up
chr11	67140247	67140326	80	*	81	22	0.225667	0.0824578	0.143209	145.245	Promoter (<=1kb)	11	67131639	67141206	9568	2	23529	uc001okq.3	880	ENSG00000175505	CLCF1	cardiotrophin like cytokine factor 1	ENSG00000175505	up
chr11	68452624	68452846	223	*	224	43	0.215549	0.0770861	0.138463	698.136	Promoter (<=1kb)	11	68451983	68458643	6661	1	51083	uc001oob.3	641	ENSG00000069482	GAL	galanin and GMAP prepropeptide	ENSG00000069482	up
chr11	68517469	68518354	886	*	887	147	0.543565	0.269005	0.27456	1613.25	Promoter (<=1kb)	11	68514614	68518167	3554	2	9633	uc001ooe.3	0	ENSG00000132749	TESMIN	testis expressed metallothionein like protein	ENSG00000132749	up
chr11	68610160	68610296	137	*	138	15	0.397947	0.203742	0.194205	96.0765	Promoter (<=1kb)	11	68522351	68609399	87049	2	1374	uc001oog.4	-761	ENSG00000110090	CPT1A	carnitine palmitoyltransferase 1A	ENSG00000110090	up
chr11	68610357	68610625	269	*	270	14	0.364996	0.188243	0.176753	130.415	Promoter (<=1kb)	11	68522351	68609399	87049	2	1374	uc001oog.4	-958	ENSG00000110090	CPT1A	carnitine palmitoyltransferase 1A	ENSG00000110090	up
chr11	68610798	68611840	1043	*	1044	122	0.572534	0.326113	0.246421	1140.22	Promoter (1-2kb)	11	68522351	68609399	87049	2	1374	uc001oog.4	-1399	ENSG00000110090	CPT1A	carnitine palmitoyltransferase 1A	ENSG00000110090	up
chr11	72929000	72929178	179	*	180	31	0.40602	0.233492	0.172528	177.493	Promoter (<=1kb)	11	72929343	72953472	24130	1	5029	uc001otj.4	-165	ENSG00000175591	P2RY2	purinergic receptor P2Y2	ENSG00000175591	up
chr11	94278343	94278849	507	*	508	89	0.620228	0.44924	0.170988	573.77	Promoter (<=1kb)	11	94278759	94354587	75829	1	143689	uc009ywk.2	0	ENSG00000134627	PIWIL4	piwi like RNA-mediated gene silencing 4	ENSG00000134627	up
chr11	94965495	94965579	85	*	86	14	0.261539	0.103889	0.157651	85.9461	Promoter (<=1kb)	11	94898677	94965705	67029	2	143686	uc010rug.2	126	ENSG00000149212	SESN3	sestrin 3	ENSG00000149212	up
chr11	94965669	94965735	67	*	68	6	0.261539	0.103889	0.157651	34.0753	Promoter (<=1kb)	11	94898677	94965705	67029	2	143686	uc010rug.2	0	ENSG00000149212	SESN3	sestrin 3	ENSG00000149212	up
chr11	116969436	116969512	77	*	78	17	0.27231	0.0818425	0.190468	76.0763	Promoter (<=1kb)	11	116714118	116968993	254876	2	23387	uc001pqa.3	-443	ENSG00000160584	SIK3	SIK family kinase 3	ENSG00000160584	up
chr11	118134894	118134962	69	*	70	11	0.26104	0.106147	0.154893	88.4096	Promoter (<=1kb)	11	118124131	118135251	11121	2	10205	uc001psn.3	289	ENSG00000149573	MPZL2	myelin protein zero like 2	ENSG00000149573	up
chr11	122753425	122753498	74	*	75	21	0.205072	0.0661229	0.138949	122.282	Promoter (<=1kb)	11	122753236	122830430	77195	1	79864	uc001pym.4	189	ENSG00000109944	JHY	junctional cadherin complex regulator	ENSG00000109944	up
chr11	125036181	125037517	1337	*	1338	123	0.267647	0.0956325	0.172014	1031.96	Promoter (1-2kb)	11	125034559	125303285	268727	1	63876	uc010sbb.2	1622	ENSG00000165495	PKNOX2	PBX/knotted 1 homeobox 2	ENSG00000165495	up
chr11	128555226	128555481	256	*	257	27	0.470839	0.257627	0.213213	190.391	Promoter (<=1kb)	11	128556430	128683162	126733	1	2313	uc010sbt.2	-949	ENSG00000151702	FLI1	Fli-1 proto-oncogene, ETS transcription factor	ENSG00000151702	up
chr11	128558521	128558608	88	*	89	6	0.670595	0.496251	0.174344	32.3654	Promoter (2-3kb)	11	128556430	128683162	126733	1	2313	uc010sbt.2	2091	ENSG00000151702	FLI1	Fli-1 proto-oncogene, ETS transcription factor	ENSG00000151702	up
chr11	131780277	131780337	61	*	62	11	0.247597	0.0805454	0.167052	65.0648	Promoter (<=1kb)	11	131780712	132184961	404250	1	50863	uc001qgo.3	-375	ENSG00000182667	NTM	neurotrimin	ENSG00000182667	up
chr11	133399770	133400146	377	*	378	19	0.458125	0.253925	0.204201	115.342	Promoter (2-3kb)	11	132284875	133402403	1117529	2	4978	uc001qgu.3	2257	ENSG00000183715	OPCML	opioid binding protein/cell adhesion molecule like	ENSG00000183715	up
chr11	134259967	134260025	59	*	60	5	0.616535	0.444258	0.172276	25.3377	Promoter (2-3kb)	11	134251539	134257781	6243	2	27087	uc010scv.1	-2186	ENSG00000109956	B3GAT1	beta-1,3-glucuronyltransferase 1	ENSG00000109956	up
chr12	307231	307326	96	*	97	11	0.83908	0.626664	0.212416	30.4972	Promoter (<=1kb)	12	299243	308224	8982	2	6539	uc001qhy.3	898	ENSG00000111181	SLC6A12	solute carrier family 6 member 12	ENSG00000111181	up
chr12	2026810	2027322	513	*	514	36	0.600116	0.411949	0.188167	250.344	Promoter (<=1kb)	12	1901123	2027870	126748	2	93589	uc021qsx.1	548	ENSG00000151062	CACNA2D4	calcium voltage-gated channel auxiliary subunit alpha2delta 4	ENSG00000151062	up
chr12	2030504	2030603	100	*	101	5	0.595348	0.436866	0.158482	37.9934	Promoter (2-3kb)	12	1918545	2027870	109326	2	93589	uc009zdt.1	-2634	ENSG00000151062	CACNA2D4	calcium voltage-gated channel auxiliary subunit alpha2delta 4	ENSG00000151062	up
chr12	2800563	2801028	466	*	467	104	0.458081	0.266287	0.191794	722.803	Promoter (<=1kb)	12	2785167	2800323	15157	2	100652846	uc001qkx.2	-240	ENSG00000246627	CACNA1C-AS1	CACNA1C antisense RNA 1	ENSG00000246627	up
chr12	5020635	5021024	390	*	391	68	0.622815	0.45911	0.163705	496.517	Promoter (1-2kb)	12	5019073	5027422	8350	1	3736	uc001qnh.3	1562	ENSG00000111262	KCNA1	potassium voltage-gated channel subfamily A member 1	ENSG00000111262	up
chr12	9603045	9603356	312	*	313	77	0.780296	0.559611	0.220685	398.531	Promoter (2-3kb)	12	9570287	9600768	30482	2	440081	uc001qvx.4	-2277		DDX12P	DEAD/H-box helicase 12, pseudogene		up
chr12	15941274	15941329	56	*	57	6	0.250684	0.0872492	0.163435	26.1751	Promoter (1-2kb)	12	15773075	15942510	169436	2	2059	uc001rdb.3	1181	ENSG00000151491	EPS8	epidermal growth factor receptor pathway substrate 8	ENSG00000151491	up
chr12	19592168	19592329	162	*	163	30	0.282243	0.0930905	0.189152	115.932	Promoter (<=1kb)	12	19592608	19675173	82566	1	121536	uc001ree.2	-279	ENSG00000139154	AEBP2	AE binding protein 2	ENSG00000139154	up
chr12	27933345	27933410	66	*	67	21	0.206448	0.0627189	0.143729	129.674	Promoter (<=1kb)	12	27933187	27955973	22787	1	57542	uc001rij.3	158	ENSG00000087448	KLHL42	kelch like family member 42	ENSG00000087448	up
chr12	31224315	31224581	267	*	268	56	0.763474	0.555089	0.208385	243.259	Promoter (2-3kb)	12	31226779	31243028	16250	1	1663	uc010sjw.1	-2198	ENSG00000013573	DDX11	DEAD/H-box helicase 11	ENSG00000013573	up
chr12	45443874	45444278	405	*	406	42	0.306329	0.0965799	0.209749	427.778	Promoter (<=1kb)	12	45408539	45444882	36344	2	440097	uc001rok.1	604	ENSG00000185610	DBX2	developing brain homeobox 2	ENSG00000185610	up
chr12	48399083	48399438	356	*	357	41	0.590363	0.393847	0.196515	289.851	Promoter (<=1kb)	12	48366748	48398285	31538	2	1280	uc001rqv.3	-798	ENSG00000139219	COL2A1	collagen type II alpha 1 chain	ENSG00000139219	up
chr12	49690737	49691333	597	*	598	120	0.338905	0.14727	0.191634	996.632	Promoter (1-2kb)	12	49688909	49692481	3573	1	5630	uc001rtu.3	1828	ENSG00000135406	PRPH	peripherin	ENSG00000135406	up
chr12	49729937	49729992	56	*	57	17	0.397347	0.235895	0.161452	94.722	Promoter (<=1kb)	12	49726200	49730971	4772	2	338761	uc001rtz.1	979	ENSG00000186897	C1QL4	complement C1q like 4	ENSG00000186897	up
chr12	49730056	49730439	384	*	385	75	0.433916	0.246965	0.186951	347.917	Promoter (<=1kb)	12	49726200	49730971	4772	2	338761	uc001rtz.1	532	ENSG00000186897	C1QL4	complement C1q like 4	ENSG00000186897	up
chr12	51786003	51786621	619	*	620	63	0.573733	0.397228	0.176506	390.097	Promoter (<=1kb)	12	51785520	51856676	71157	1	9498	uc001ryp.1	483	ENSG00000050438	SLC4A8	solute carrier family 4 member 8	ENSG00000050438	up
chr12	52969192	52969296	105	*	106	7	0.65544	0.491577	0.163864	35.5753	Promoter (1-2kb)	12	52959603	52967609	8007	2	121391	uc001sap.1	-1583	ENSG00000170484	KRT74	keratin 74	ENSG00000170484	up
chr12	53615342	53615393	52	*	53	11	0.251662	0.0835394	0.168123	58.0923	Promoter (1-2kb)	12	53607021	53614197	7177	2	5916	uc010sod.2	-1145	ENSG00000172819	RARG	retinoic acid receptor gamma	ENSG00000172819	up
chr12	54070915	54070997	83	*	84	15	0.225341	0.0734132	0.151928	91.2954	Promoter (<=1kb)	12	54058944	54070512	11569	2	517	uc009znc.3	-403	ENSG00000135390	ATP5MC2	ATP synthase membrane subunit c locus 2	ENSG00000135390	up
chr12	54071077	54071169	93	*	94	25	0.225507	0.0735534	0.151954	159.675	Promoter (<=1kb)	12	54058944	54070512	11569	2	517	uc009znc.3	-565	ENSG00000135390	ATP5MC2	ATP synthase membrane subunit c locus 2	ENSG00000135390	up
chr12	54329771	54329924	154	*	155	17	0.43371	0.265835	0.167875	76.0094	Promoter (2-3kb)	12	54332576	54340328	7753	1	3229	uc001sei.3	-2652	ENSG00000123364	HOXC13	homeobox C13	ENSG00000123364	up
chr12	54345565	54346091	527	*	528	78	0.417655	0.171063	0.246592	599.435	Promoter (2-3kb)	12	54348714	54350350	1637	1	3228	uc010soq.2	-2623	ENSG00000123407	HOXC12	homeobox C12	ENSG00000123407	up
chr12	54375979	54377190	1212	*	1213	47	0.538905	0.344255	0.19465	306.54	Promoter (1-2kb)	12	54378946	54384062	5117	1	3226	uc001sen.3	-1756	ENSG00000180818	HOXC10	homeobox C10	ENSG00000180818	up
chr12	54377388	54377475	88	*	89	14	0.483239	0.281117	0.202122	101.386	Promoter (1-2kb)	12	54378946	54384062	5117	1	3226	uc001sen.3	-1471	ENSG00000180818	HOXC10	homeobox C10	ENSG00000180818	up
chr12	54384594	54384791	198	*	199	22	0.321792	0.156649	0.165143	131.937	Promoter (<=1kb)	12	54385522	54385631	110	1	406973	uc001seo.2	-731	ENSG00000207924	MIR196A2	microRNA 196a-2	ENSG00000207924	up
chr12	54400066	54400562	497	*	498	72	0.342507	0.154433	0.188074	675.804	Promoter (2-3kb)	12	54402890	54406545	3656	1	3224	uc001ser.3	-2328	ENSG00000037965	HOXC8	homeobox C8	ENSG00000037965	up
chr12	54404843	54408779	3937	*	3938	102	0.500569	0.22814	0.272428	860.522	Promoter (1-2kb)	12	54410642	54449814	39173	1	3221	uc001seu.3	-1863	ENSG00000198353	HOXC4	homeobox C4	ENSG00000198353	up
chr12	54423429	54423616	188	*	189	49	0.408453	0.21548	0.192973	284.3	Promoter (1-2kb)	12	54422194	54424607	2414	1	3223	uc001sev.3	1235	ENSG00000197757	HOXC6	homeobox C6	ENSG00000197757	up
chr12	54428224	54428821	598	*	599	87	0.560528	0.328271	0.232256	779.617	Promoter (<=1kb)	12	54427734	54427829	96	1	693200	uc021qyl.1	490	ENSG00000207571	MIR615	microRNA 615	ENSG00000207571	up
chr12	54430695	54430754	60	*	61	4	0.51546	0.367353	0.148107	24.0009	Promoter (2-3kb)	12	54427734	54427829	96	1	693200	uc021qyl.1	2961	ENSG00000207571	MIR615	microRNA 615	ENSG00000207571	up
chr12	54453490	54454475	986	*	987	67	0.659416	0.472797	0.186618	485.334	Promoter (1-2kb)	12	54452038	54516018	63981	1	440101	uc001sey.2	1452	ENSG00000248265	FLJ12825	uncharacterized LOC440101	ENSG00000248265	up
chr12	54473378	54474037	660	*	661	47	0.688963	0.285392	0.403571	468.697	Promoter (1-2kb)	12	54472623	54475607	2985	2	100240735	uc010sor.2	1570	ENSG00000291180	LOC100240735	uncharacterized LOC100240735	ENSG00000291180	up
chr12	54475410	54475647	238	*	239	30	0.434011	0.255388	0.178624	196.261	Promoter (<=1kb)	12	54472623	54475607	2985	2	100240735	uc010sor.2	0	ENSG00000291180	LOC100240735	uncharacterized LOC100240735	ENSG00000291180	up
chr12	58013109	58013651	543	*	544	95	0.584607	0.439894	0.144713	603.88	Promoter (<=1kb)	12	58013693	58019934	6242	1	65012	uc001spe.3	-42	ENSG00000135502	SLC26A10P	solute carrier family 26 member 10, pseudogene	ENSG00000135502	up
chr12	58013714	58013826	113	*	114	9	0.517816	0.365737	0.15208	55.1496	Promoter (<=1kb)	12	58013693	58019934	6242	1	65012	uc001spf.3	21	ENSG00000135502	SLC26A10P	solute carrier family 26 member 10, pseudogene	ENSG00000135502	up
chr12	58014151	58014516	366	*	367	6	0.514383	0.330933	0.183449	37.4268	Promoter (<=1kb)	12	58013693	58019934	6242	1	65012	uc001spf.3	458	ENSG00000135502	SLC26A10P	solute carrier family 26 member 10, pseudogene	ENSG00000135502	up
chr12	58019497	58019555	59	*	60	4	0.710077	0.529692	0.180385	20.7882	Promoter (1-2kb)	12	58017815	58019934	2120	1	65012	uc009zpz.2	1682	ENSG00000135502	SLC26A10P	solute carrier family 26 member 10, pseudogene	ENSG00000135502	up
chr12	58120231	58120303	73	*	74	16	0.321407	0.151648	0.169759	138.327	Promoter (<=1kb)	12	58120023	58122139	2117	1	100130776	uc001sps.4	208	ENSG00000255737	AGAP2-AS1	AGAP2 antisense RNA 1	ENSG00000255737	up
chr12	58131547	58132094	548	*	549	117	0.293301	0.12163	0.171671	904.267	Promoter (<=1kb)	12	58118076	58132029	13954	2	116986	uc001spp.3	0	ENSG00000135439	AGAP2	ArfGAP with GTPase domain, ankyrin repeat and PH domain 2	ENSG00000135439	up
chr12	85673222	85673303	82	*	83	17	0.39576	0.231135	0.164625	135.752	Promoter (<=1kb)	12	85674036	85695561	21526	1	8092	uc001tae.4	-733	ENSG00000180318	ALX1	ALX homeobox 1	ENSG00000180318	up
chr12	98846722	98851022	4301	*	4302	79	0.251908	0.0905983	0.16131	665.853	Promoter (<=1kb)	12	98847619	98850923	3305	2	121456	uc009ztm.2	0	ENSG00000227825	SLC9A7P1	solute carrier family 9 member 7 pseudogene 1	ENSG00000227825	up
chr12	104531866	104531945	80	*	81	11	0.267973	0.0743211	0.193652	48.6252	Promoter (<=1kb)	12	104510858	104532040	21183	2	4801	uc001tkl.1	95	ENSG00000120837	NFYB	nuclear transcription factor Y subunit beta	ENSG00000120837	up
chr12	114838189	114841358	3170	*	3171	130	0.578322	0.304389	0.273933	1140.99	Promoter (<=1kb)	12	114803902	114841741	37840	2	6910	uc010syv.2	383	ENSG00000089225	TBX5	T-box transcription factor 5	ENSG00000089225	up
chr12	114845863	114846208	346	*	347	48	0.580129	0.357927	0.222202	275.946	Promoter (<=1kb)	12	114846000	114850637	4638	1	255480	uc021red.1	0	ENSG00000255399	TBX5-AS1	TBX5 antisense RNA 1	ENSG00000255399	up
chr12	114846286	114846347	62	*	63	11	0.464606	0.307819	0.156787	52.185	Promoter (<=1kb)	12	114791735	114846247	54513	2	6910	uc001tvq.3	-39	ENSG00000089225	TBX5	T-box transcription factor 5	ENSG00000089225	up
chr12	114846727	114847599	873	*	874	135	0.359214	0.147262	0.211952	1091.16	Promoter (<=1kb)	12	114846559	114850637	4079	1	255480	uc001tvs.2	168	ENSG00000255399	TBX5-AS1	TBX5 antisense RNA 1	ENSG00000255399	up
chr12	115124875	115124930	56	*	57	5	0.59211	0.451317	0.140793	30.0071	Promoter (2-3kb)	12	115117761	115121969	4209	2	6926	uc010syw.1	-2906	ENSG00000135111	TBX3	T-box transcription factor 3	ENSG00000135111	up
chr12	122016282	122016498	217	*	218	43	0.368651	0.187082	0.18157	319.79	Promoter (1-2kb)	12	121866900	122018364	151465	2	84678	uc001uas.3	1866	ENSG00000089094	KDM2B	lysine demethylase 2B	ENSG00000089094	up
chr12	122458823	122459025	203	*	204	22	0.731425	0.550848	0.180577	121.866	Promoter (<=1kb)	12	122459861	122499950	40090	1	605	uc001ubo.3	-836	ENSG00000110987	BCL7A	BAF chromatin remodeling complex subunit BCL7A	ENSG00000110987	up
chr12	123756572	123757561	990	*	991	26	0.448072	0.441077	0.00699484	26.821	Promoter (<=1kb)	12	123745517	123756687	11171	2	8099	uc001ueq.4	0	ENSG00000111328	CDK2AP1	cyclin dependent kinase 2 associated protein 1	ENSG00000111328	up
chr12	128751737	128751875	139	*	140	29	0.206977	0.0807531	0.126223	357.617	Promoter (<=1kb)	12	128751948	129192460	440513	1	92293	uc021rgn.1	-73	ENSG00000181234	TMEM132C	transmembrane protein 132C	ENSG00000181234	up
chr12	129337932	129338246	315	*	316	99	0.245651	0.0876944	0.157956	684.961	Promoter (<=1kb)	12	129338081	129469509	131429	1	144423	uc001uhx.1	0	ENSG00000151948	GLT1D1	glycosyltransferase 1 domain containing 1	ENSG00000151948	up
chr12	130648340	130649266	927	*	928	122	0.5391	0.342335	0.196765	978.55	Promoter (1-2kb)	12	130647004	130650285	3282	1	11211	uc001uii.3	1336	ENSG00000111432	FZD10	frizzled class receptor 10	ENSG00000111432	up
chr12	132379149	132379304	156	*	157	34	0.206628	0.0674389	0.139189	272.379	Promoter (<=1kb)	12	132379279	132407707	28429	1	8408	uc001uje.3	0	ENSG00000177169	ULK1	unc-51 like autophagy activating kinase 1	ENSG00000177169	up
chr12	132568876	132568944	69	*	70	28	0.206622	0.0624022	0.144219	198.719	Promoter (<=1kb)	12	132568828	132593444	24617	1	347918	uc009zyq.3	48	ENSG00000291171	EP400P1	EP400 pseudogene 1	ENSG00000291171	up
chr12	132688376	132688473	98	*	99	10	0.514162	0.322268	0.191894	50.1278	Promoter (2-3kb)	12	132680917	132690573	9657	2	50614	uc001uka.3	2100	ENSG00000182870	GALNT9	polypeptide N-acetylgalactosaminyltransferase 9	ENSG00000182870	up
chr12	132852996	132853188	193	*	194	11	0.685296	0.508265	0.177031	47.6169	Promoter (1-2kb)	12	132851977	132857486	5510	1	100130238	uc010tbp.1	1019		GALNT9-AS1	GALNT9 antisense RNA 1		up
chr12	132864081	132864420	340	*	341	33	0.673212	0.45302	0.220192	134.758	Promoter (1-2kb)	12	132680917	132863027	182111	2	50614	uc001ukb.3	-1054	ENSG00000182870	GALNT9	polypeptide N-acetylgalactosaminyltransferase 9	ENSG00000182870	up
chr13	20805381	20805963	583	*	584	65	0.400641	0.204883	0.195758	669.547	Promoter (<=1kb)	13	20796101	20805372	9272	2	10804	uc001umz.4	-9	ENSG00000121742	GJB6	gap junction protein beta 6	ENSG00000121742	up
chr13	21100035	21100180	146	*	147	36	0.270874	0.0940545	0.176819	210.622	Promoter (<=1kb)	13	20977806	21100012	122207	2	51084	uc001ung.3	-23	ENSG00000165475	CRYL1	crystallin lambda 1	ENSG00000165475	up
chr13	27131989	27132046	58	*	59	15	0.206975	0.0791178	0.127858	123.033	Promoter (<=1kb)	13	27131840	27263082	131243	1	10810	uc001uqw.3	149	ENSG00000132970	WASF3	WASP family member 3	ENSG00000132970	up
chr13	31481460	31481575	116	*	117	5	0.553413	0.347616	0.205797	30.7707	Promoter (1-2kb)	13	31480312	31499709	19398	1	84935	uc001uth.4	1148	ENSG00000102802	MEDAG	mesenteric estrogen dependent adipogenesis	ENSG00000102802	up
chr13	31506593	31506964	372	*	373	42	0.52597	0.34674	0.17923	229.964	Promoter (<=1kb)	13	31456972	31506745	49774	2	100507064	uc001utg.2	0	ENSG00000224743	TEX26-AS1	TEX26 antisense RNA 1	ENSG00000224743	up
chr13	36049246	36049436	191	*	192	25	0.246385	0.109679	0.136706	169.959	Promoter (1-2kb)	13	36050886	36246874	195989	1	26960	uc010tef.2	-1450	ENSG00000172915	NBEA	neurobeachin	ENSG00000172915	up
chr13	36049498	36050225	728	*	729	96	0.262291	0.09625	0.166041	783.112	Promoter (<=1kb)	13	36050886	36246874	195989	1	26960	uc010tef.2	-661	ENSG00000172915	NBEA	neurobeachin	ENSG00000172915	up
chr13	42029713	42030162	450	*	451	41	0.473375	0.307793	0.165581	236.482	Promoter (1-2kb)	13	42031542	42045013	13472	1	28984	uc001uyi.2	-1380	ENSG00000102760	RGCC	regulator of cell cycle	ENSG00000102760	up
chr13	96204487	96204539	53	*	54	8	0.326808	0.176087	0.15072	60.0888	Promoter (<=1kb)	13	96204947	96232010	27064	1	9071	uc001vmh.2	-408	ENSG00000134873	CLDN10	claudin 10	ENSG00000134873	up
chr13	99228772	99228860	89	*	90	28	0.239652	0.0804321	0.15922	201.935	Promoter (<=1kb)	13	99102455	99229396	126942	2	8428	uc001vnn.1	536	ENSG00000102572	STK24	serine/threonine kinase 24	ENSG00000102572	up
chr13	113656425	113656521	97	*	98	7	0.461497	0.226252	0.235245	41.6776	Promoter (<=1kb)	13	113656028	113754053	98026	1	23263	uc010tjs.2	397	ENSG00000126217	MCF2L	MCF.2 cell line derived transforming sequence like	ENSG00000126217	up
chr13	114801770	114801900	131	*	132	5	0.769665	0.584454	0.185212	27.2561	Promoter (<=1kb)	13	114786880	114801669	14790	2	22821	uc010aha.1	-101	ENSG00000185989	RASA3	RAS p21 protein activator 3	ENSG00000185989	up
chr13	114802075	114802202	128	*	129	15	0.788395	0.596788	0.191607	72.2112	Promoter (<=1kb)	13	114786880	114801669	14790	2	22821	uc010aha.1	-406	ENSG00000185989	RASA3	RAS p21 protein activator 3	ENSG00000185989	up
chr13	114843116	114843261	146	*	147	14	0.721903	0.536677	0.185226	65.4313	Promoter (<=1kb)	13	114747194	114843438	96245	2	22821	uc010tkk.2	177	ENSG00000185989	RASA3	RAS p21 protein activator 3	ENSG00000185989	up
chr14	21566413	21566518	106	*	107	34	0.237614	0.0919745	0.14564	176.314	Promoter (<=1kb)	14	21558205	21566808	8604	2	51222	uc001vzr.2	290	ENSG00000165804	ZNF219	zinc finger protein 219	ENSG00000165804	up
chr14	35011557	35011697	141	*	142	17	0.616505	0.422724	0.193781	60.1982	Promoter (2-3kb)	14	34985135	35008943	23809	2	55837	uc001wsd.1	-2614	ENSG00000129518	EAPP	E2F associated phosphoprotein	ENSG00000129518	up
chr14	38061717	38061804	88	*	89	16	0.333427	0.17405	0.159377	118.271	Promoter (1-2kb)	14	38058757	38063467	4711	2	3169	uc010tpz.3	1663	ENSG00000129514	FOXA1	forkhead box A1	ENSG00000129514	up
chr14	38061902	38062000	99	*	100	16	0.328204	0.175301	0.152904	97.108	Promoter (1-2kb)	14	38058757	38063467	4711	2	3169	uc010tpz.3	1467	ENSG00000129514	FOXA1	forkhead box A1	ENSG00000129514	up
chr14	38724961	38725734	774	*	775	131	0.269554	0.1028	0.166754	1401.82	Promoter (<=1kb)	14	38723205	38725575	2371	2	161198	uc001wum.2	0	ENSG00000176435	CLEC14A	C-type lectin domain containing 14A	ENSG00000176435	up
chr14	50053226	50053500	275	*	276	43	0.468964	0.18675	0.282213	250.951	Promoter (<=1kb)	14	50050290	50053134	2845	2	6235	uc001wwm.4	-92	ENSG00000213741	RPS29	ribosomal protein S29	ENSG00000213741	up
chr14	57277251	57277335	85	*	86	9	0.438463	0.264193	0.17427	42.3299	Promoter (<=1kb)	14	57267425	57277194	9770	2	5015	uc031qot.1	-57	ENSG00000165588	OTX2	orthodenticle homeobox 2	ENSG00000165588	up
chr14	61747342	61747502	161	*	162	53	0.44625	0.294996	0.151254	304.644	Promoter (1-2kb)	14	61744089	61748530	4442	2	161291	uc001xfl.3	1028	ENSG00000182107	TMEM30B	transmembrane protein 30B	ENSG00000182107	up
chr14	79746499	79746675	177	*	178	16	0.306239	0.133275	0.172963	108.027	Promoter (<=1kb)	14	79745682	80334633	588952	1	9369	uc010asw.4	817	ENSG00000021645	NRXN3	neurexin 3	ENSG00000021645	up
chr14	93116328	93116727	400	*	401	24	0.673849	0.482933	0.190916	140.856	Promoter (1-2kb)	14	93117927	93127767	9841	1	79890	uc001yar.1	-1200	ENSG00000100599	RIN3	Ras and Rab interactor 3	ENSG00000100599	up
chr14	94253831	94254264	434	*	435	69	0.673989	0.514304	0.159685	467.81	Promoter (<=1kb)	14	94184644	94254766	70123	2	145270	uc001ybw.1	502	ENSG00000175785	PRIMA1	proline rich membrane anchor 1	ENSG00000175785	up
chr14	101014147	101015366	1220	*	1221	6	0.536601	0.364174	0.172427	53.7532	Promoter (1-2kb)	14	101003484	101013116	9633	2	57596	uc001yhp.3	-1031	ENSG00000183092	BEGAIN	brain enriched guanylate kinase associated	ENSG00000183092	up
chr14	101036337	101036400	64	*	65	4	0.378933	0.240817	0.138116	31.9113	Promoter (<=1kb)	14	101003484	101036131	32648	2	57596	uc001yhq.3	-206	ENSG00000183092	BEGAIN	brain enriched guanylate kinase associated	ENSG00000183092	up
chr14	102554869	102555064	196	*	197	23	0.609801	0.241362	0.368438	135.936	Promoter (1-2kb)	14	102547075	102553512	6438	2	3320	uc001yku.4	-1357	ENSG00000080824	HSP90AA1	heat shock protein 90 alpha family class A member 1	ENSG00000080824	up
chr14	105048082	105048398	317	*	318	29	0.516275	0.32116	0.195115	169.045	Promoter (2-3kb)	14	105046056	105056183	10128	1	400258	uc001yow.1	2026	ENSG00000184601	C14orf180	chromosome 14 open reading frame 180	ENSG00000184601	up
chr14	105054920	105055181	262	*	263	49	0.776255	0.588737	0.187518	287.279	Promoter (2-3kb)	14	105052752	105055118	2367	1	400258	uc010awy.1	2168	ENSG00000184601	C14orf180	chromosome 14 open reading frame 180	ENSG00000184601	up
chr14	105352176	105352270	95	*	96	12	0.67883	0.472407	0.206423	51.5035	Promoter (2-3kb)	14	105354381	105363107	8727	1	283638	uc001ypt.3	-2111	ENSG00000099814	CEP170B	centrosomal protein 170B	ENSG00000099814	up
chr14	105531922	105532081	160	*	161	13	0.622905	0.416953	0.205952	68.609	Promoter (<=1kb)	14	105521724	105531754	10031	2	29933	uc010axe.1	-168	ENSG00000183484	GPR132	G protein-coupled receptor 132	ENSG00000183484	up
chr14	106138795	106138956	162	*	163	32	0.795822	0.544333	0.251489	135.021	Promoter (<=1kb)	14	106135888	106139144	3257	2	2003	uc031qqy.1	188		ELK2AP	ETS transcription factor ELK2A, pseudogene		up
chr15	25225599	25225660	62	*	63	10	0.775894	0.624361	0.151533	74.0761	Promoter (1-2kb)	15	25227141	25228937	1797	1	347746	uc001yxb.4	-1481		PWARSN	Prader Willi/Angelman region RNA, SNRPN neighbor		up
chr15	29863120	29863380	261	*	262	92	0.381611	0.071109	0.310502	903.515	Promoter (<=1kb)	15	29412455	29862927	450473	2	23359	uc010azk.1	-193	ENSG00000104059	ENTREP2	endosomal transmembrane epsin interactor 2	ENSG00000104059	up
chr15	33009196	33009380	185	*	186	16	0.326526	0.143665	0.182861	157.919	Promoter (<=1kb)	15	33010205	33026870	16666	1	26585	uc001zhd.2	-825	ENSG00000166923	GREM1	gremlin 1, DAN family BMP antagonist	ENSG00000166923	up
chr15	37180409	37180857	449	*	450	65	0.536594	0.329227	0.207366	423.975	Promoter (1-2kb)	15	37156644	37178734	22091	2	145845	uc001zji.2	-1675		LOC145845	uncharacterized LOC145845		up
chr15	41787439	41788547	1109	*	1110	202	0.508458	0.325604	0.182854	1505.26	Promoter (1-2kb)	15	41786056	41795757	9702	1	3706	uc001znz.3	1383	ENSG00000137825	ITPKA	inositol-trisphosphate 3-kinase A	ENSG00000137825	up
chr15	45409493	45409699	207	*	208	16	0.317233	0.174714	0.14252	125.974	Promoter (2-3kb)	15	45406523	45410301	3779	1	405753	uc010beb.3	2970	ENSG00000140274	DUOXA2	dual oxidase maturation factor 2	ENSG00000140274	up
chr15	63794525	63794600	76	*	77	12	0.633337	0.473308	0.160028	68.3641	Promoter (2-3kb)	15	63796710	63866602	69893	1	9960	uc010uii.2	-2110	ENSG00000140455	USP3	ubiquitin specific peptidase 3	ENSG00000140455	up
chr15	65136941	65137233	293	*	294	15	0.480718	0.258663	0.222055	117.038	Promoter (2-3kb)	15	65134082	65160201	26120	1	80301	uc002anw.3	2859	ENSG00000241839	PLEKHO2	pleckstrin homology domain containing O2	ENSG00000241839	up
chr15	75248138	75248532	395	*	396	61	0.427723	0.251163	0.17656	452.638	Promoter (1-2kb)	15	75247443	75249775	2333	2	54913	uc002azj.1	1243	ENSG00000178718	RPP25	ribonuclease P and MRP subunit p25	ENSG00000178718	up
chr15	77288836	77289121	286	*	287	19	0.35781	0.191223	0.166587	118.003	Promoter (1-2kb)	15	77287746	77329671	41926	1	9051	uc010bkw.1	1090	ENSG00000140368	PSTPIP1	proline-serine-threonine phosphatase interacting protein 1	ENSG00000140368	up
chr15	77987534	77987612	79	*	80	9	0.608912	0.257127	0.351784	39.6943	Promoter (<=1kb)	15	77905369	77988475	83107	2	84894	uc002bcu.1	863	ENSG00000169783	LINGO1	leucine rich repeat and Ig domain containing 1	ENSG00000169783	up
chr15	85360160	85360768	609	*	610	140	0.442293	0.237778	0.204515	1182.81	Promoter (<=1kb)	15	85359911	85416713	56803	1	57538	uc002ble.3	249	ENSG00000136383	ALPK3	alpha kinase 3	ENSG00000136383	up
chr15	86682618	86682736	119	*	120	6	0.622635	0.307564	0.315071	26.6723	Promoter (2-3kb)	15	86685242	87572283	887042	1	123624	uc002blz.1	-2506	ENSG00000273540	AGBL1	AGBL carboxypeptidase 1	ENSG00000273540	up
chr15	89913477	89914011	535	*	536	9	0.276122	0.130113	0.146008	80.298	Promoter (2-3kb)	15	89911330	89941718	30389	1	254559	uc002bnv.2	2147	ENSG00000255571	MIR9-3HG	MIR9-3 host gene	ENSG00000255571	up
chr15	89920667	89921108	442	*	443	57	0.400162	0.240931	0.159231	418.846	Promoter (<=1kb)	15	89921273	89941718	20446	1	254559	uc002bnw.2	-165	ENSG00000255571	MIR9-3HG	MIR9-3 host gene	ENSG00000255571	up
chr15	96866740	96866815	76	*	77	12	0.702806	0.560485	0.142321	82.2308	Promoter (2-3kb)	15	96869157	96883492	14336	1	7026	uc002btp.3	-2342	ENSG00000185551	NR2F2	nuclear receptor subfamily 2 group F member 2	ENSG00000185551	up
chr15	98419887	98420071	185	*	186	7	0.413183	0.18573	0.227453	24.7041	Promoter (2-3kb)	15	98285846	98417659	131814	2	91948	uc002buh.1	-2228	ENSG00000251209	LINC00923	long intergenic non-protein coding RNA 923	ENSG00000251209	up
chr15	101986365	101986458	94	*	95	4	0.361953	0.217981	0.143972	33.9377	Promoter (2-3kb)	15	101844133	101983865	139733	2	5046	uc010bpd.3	-2500	ENSG00000140479	PCSK6	proprotein convertase subtilisin/kexin type 6	ENSG00000140479	up
chr15	102028525	102029136	612	*	613	110	0.272342	0.123597	0.148745	1147.06	Promoter (1-2kb)	15	101844133	102030187	186055	2	5046	uc002bwy.3	1051	ENSG00000140479	PCSK6	proprotein convertase subtilisin/kexin type 6	ENSG00000140479	up
chr16	326102	326176	75	*	76	15	0.344704	0.169204	0.1755	78.4849	Promoter (<=1kb)	16	321826	325914	4089	2	8786	uc010uue.2	-188	ENSG00000076344	RGS11	regulator of G protein signaling 11	ENSG00000076344	up
chr16	590095	590279	185	*	186	38	0.654102	0.482083	0.172019	181.226	Promoter (2-3kb)	16	593277	593366	90	1	100423037	uc021szr.1	-2998	ENSG00000266235	MIR3176	microRNA 3176	ENSG00000266235	up
chr16	608671	609032	362	*	363	33	0.567526	0.372758	0.194768	163.693	Promoter (1-2kb)	16	610422	615529	5108	1	146325	uc002chk.3	-1390	ENSG00000161992	PRR35	proline rich 35	ENSG00000161992	up
chr16	1483761	1483957	197	*	198	31	0.506928	0.335465	0.171464	204.021	Promoter (1-2kb)	16	1484389	1485303	915	2	645811	uc010brp.3	1346	ENSG00000197599	CCDC154	coiled-coil domain containing 154	ENSG00000197599	up
chr16	1484028	1484119	92	*	93	13	0.528772	0.369073	0.159699	81.6379	Promoter (1-2kb)	16	1484389	1485303	915	2	645811	uc010brp.3	1184	ENSG00000197599	CCDC154	coiled-coil domain containing 154	ENSG00000197599	up
chr16	1842098	1842242	145	*	146	18	0.727385	0.562615	0.16477	75.829	Promoter (1-2kb)	16	1840414	1843734	3321	2	3483	uc002cmy.3	1492	ENSG00000099769	IGFALS	insulin like growth factor binding protein acid labile subunit	ENSG00000099769	up
chr16	2076328	2076766	439	*	440	41	0.414591	0.239599	0.174992	278.227	Promoter (<=1kb)	16	2076869	2089027	12159	1	9351	uc002coi.3	-103	ENSG00000065054	NHERF2	NHERF family PDZ scaffold protein 2	ENSG00000065054	up
chr16	2880106	2880187	82	*	83	7	0.32992	0.188763	0.141157	44.5853	Promoter (<=1kb)	16	2880173	2882285	2113	1	124220	uc002cru.3	0	ENSG00000162078	ZG16B	zymogen granule protein 16B	ENSG00000162078	up
chr16	2880261	2880359	99	*	100	11	0.361252	0.222152	0.1391	66.435	Promoter (<=1kb)	16	2880173	2882285	2113	1	124220	uc002cru.3	88	ENSG00000162078	ZG16B	zymogen granule protein 16B	ENSG00000162078	up
chr16	3115987	3116144	158	*	159	15	0.587531	0.412263	0.175268	82.6246	Promoter (<=1kb)	16	3115785	3119668	3884	1	9235	uc021tbc.1	202	ENSG00000008517	IL32	interleukin 32	ENSG00000008517	up
chr16	3116364	3116430	67	*	68	10	0.578326	0.427547	0.150778	68.8924	Promoter (<=1kb)	16	3115785	3119668	3884	1	9235	uc021tbc.1	579	ENSG00000008517	IL32	interleukin 32	ENSG00000008517	up
chr16	4896907	4896962	56	*	57	19	0.324581	0.0880135	0.236568	85.0373	Promoter (<=1kb)	16	4896666	4932363	35698	1	29855	uc010uxw.2	241	ENSG00000118900	UBN1	ubinuclein 1	ENSG00000118900	up
chr16	14403322	14403426	105	*	106	10	0.599151	0.438592	0.160559	52.375	Promoter (<=1kb)	16	14403142	14403228	87	1	100126355	uc021tdh.1	180	ENSG00000199130	MIR365A	microRNA 365a	ENSG00000199130	up
chr16	14403599	14403679	81	*	82	5	0.59072	0.433507	0.157213	31.5415	Promoter (<=1kb)	16	14403142	14403228	87	1	100126355	uc021tdh.1	457	ENSG00000199130	MIR365A	microRNA 365a	ENSG00000199130	up
chr16	19127166	19127244	79	*	80	13	0.603696	0.406214	0.197482	43.808	Promoter (1-2kb)	16	19125254	19132952	7699	1	162073	uc002dfu.4	1912	ENSG00000205730	ITPRIPL2	ITPRIP like 2	ENSG00000205730	up
chr16	19886252	19886347	96	*	97	6	0.43367	0.251123	0.182547	35.4897	Promoter (2-3kb)	16	19869820	19884168	14349	2	51704	uc021tef.1	-2084	ENSG00000167191	GPRC5B	G protein-coupled receptor class C group 5 member B	ENSG00000167191	up
chr16	19886564	19886633	70	*	71	8	0.467938	0.286624	0.181315	36.7243	Promoter (2-3kb)	16	19869820	19884168	14349	2	51704	uc021tef.1	-2396	ENSG00000167191	GPRC5B	G protein-coupled receptor class C group 5 member B	ENSG00000167191	up
chr16	19894265	19894323	59	*	60	4	0.453385	0.292118	0.161267	28.9681	Promoter (1-2kb)	16	19870293	19896151	25859	2	51704	uc002dgt.3	1828	ENSG00000167191	GPRC5B	G protein-coupled receptor class C group 5 member B	ENSG00000167191	up
chr16	27080202	27080319	118	*	119	14	0.5984	0.285923	0.312477	46.5663	Promoter (1-2kb)	16	27078219	27080487	2269	1	162083	uc010vcm.2	1983	ENSG00000234186	C16orf82	chromosome 16 open reading frame 82	ENSG00000234186	up
chr16	29086223	29086379	157	*	158	33	0.324615	0.121776	0.202839	165.846	Promoter (<=1kb)	16	29086163	29128038	41876	1	653390	uc010vdn.2	60	ENSG00000103472	RRN3P2	RRN3 pseudogene 2	ENSG00000103472	up
chr16	29623305	29623618	314	*	315	38	0.64269	0.141622	0.501068	395.171	Promoter (1-2kb)	16	29454226	29625038	170813	2	440354	uc002dsp.3	1420		SMG1P2	SMG1 pseudogene 2		up
chr16	29673727	29673792	66	*	67	4	0.63555	0.457321	0.178229	17.5032	Promoter (<=1kb)	16	29674271	29681823	7553	1	6693	uc002dtm.4	-479	ENSG00000197471	SPN	sialophorin	ENSG00000197471	up
chr16	46724880	46725049	170	*	171	14	0.523405	0.233241	0.290164	51.6506	Promoter (1-2kb)	16	46723558	46732306	8749	1	23594	uc021thp.1	1322	ENSG00000091651	ORC6	origin recognition complex subunit 6	ENSG00000091651	up
chr16	51187594	51188546	953	*	954	60	0.369663	0.162678	0.206985	612.579	Promoter (2-3kb)	16	51171023	51185183	14161	2	6299	uc021tif.1	-2411	ENSG00000103449	SALL1	spalt like transcription factor 1	ENSG00000103449	up
chr16	56669319	56672596	3278	*	3279	218	0.436725	0.238785	0.197939	1886.89	Promoter (<=1kb)	16	56672578	56673999	1422	1	4489	uc002ejq.3	0	ENSG00000205362	MT1A	metallothionein 1A	ENSG00000205362	up
chr16	70834843	70834898	56	*	57	17	0.251618	0.093184	0.158434	80.3733	Promoter (<=1kb)	16	70721342	70835061	113720	2	55697	uc002ezm.3	163	ENSG00000103043	VAC14	VAC14 component of PIKFYVE complex	ENSG00000103043	up
chr16	70834977	70835043	67	*	68	10	0.251618	0.093184	0.158434	42.7286	Promoter (<=1kb)	16	70721342	70835061	113720	2	55697	uc002ezm.3	18	ENSG00000103043	VAC14	VAC14 component of PIKFYVE complex	ENSG00000103043	up
chr16	85147276	85147358	83	*	84	6	0.670938	0.505969	0.164969	37.6206	Promoter (1-2kb)	16	85131965	85146114	14150	2	339145	uc021tma.1	-1162	ENSG00000153789	CIBAR2	CBY1 interacting BAR domain containing 2	ENSG00000153789	up
chr16	86546049	86546136	88	*	89	5	0.431141	0.281717	0.149424	34.4571	Promoter (1-2kb)	16	86544133	86548070	3938	1	2294	uc002fjl.3	1916	ENSG00000103241	FOXF1	forkhead box F1	ENSG00000103241	up
chr16	86599206	86599384	179	*	180	22	0.300962	0.160425	0.140538	175.12	Promoter (1-2kb)	16	86600857	86602537	1681	1	2303	uc002fjq.3	-1473	ENSG00000176692	FOXC2	forkhead box C2	ENSG00000176692	up
chr16	86599444	86599548	105	*	106	23	0.29301	0.148717	0.144293	138.057	Promoter (1-2kb)	16	86600857	86602537	1681	1	2303	uc002fjq.3	-1309	ENSG00000176692	FOXC2	forkhead box C2	ENSG00000176692	up
chr16	86609873	86610609	737	*	738	99	0.248683	0.101576	0.147107	876.825	Promoter (1-2kb)	16	86612115	86615304	3190	1	2300	uc002fjr.3	-1506	ENSG00000176678	FOXL1	forkhead box L1	ENSG00000176678	up
chr16	88536902	88537051	150	*	151	17	0.683317	0.440118	0.243199	73.1504	Promoter (1-2kb)	16	88535326	88535439	114	1	100847057	uc031qxh.1	1576	ENSG00000263456	MIR5189	microRNA 5189	ENSG00000263456	up
chr16	88949940	88950089	150	*	151	27	0.726746	0.557478	0.169268	118.816	Promoter (2-3kb)	16	88941263	88947565	6303	2	863	uc002fmk.2	-2375	ENSG00000129993	CBFA2T3	CBFA2/RUNX1 partner transcriptional co-repressor 3	ENSG00000129993	up
chr16	90056200	90056400	201	*	202	28	0.743071	0.520169	0.222903	123.399	Promoter (<=1kb)	16	90056740	90063028	6289	1	172	uc002fqc.1	-340	ENSG00000223959	AFG3L1P	AFG3 like matrix AAA peptidase subunit 1, pseudogene	ENSG00000223959	up
chr17	182540	182752	213	*	214	24	0.495379	0.319761	0.175618	139.695	Promoter (1-2kb)	17	180996	183279	2284	1	100506388	uc021tmz.1	1544	ENSG00000262061	RPH3AL-AS1	RPH3AL antisense RNA 1	ENSG00000262061	up
chr17	182823	183021	199	*	200	23	0.494122	0.30739	0.186732	150.245	Promoter (1-2kb)	17	180996	183279	2284	1	100506388	uc021tmz.1	1827	ENSG00000262061	RPH3AL-AS1	RPH3AL antisense RNA 1	ENSG00000262061	up
chr17	926186	926439	254	*	255	40	0.763409	0.565055	0.198354	216.085	Promoter (<=1kb)	17	925716	925799	84	2	100422835	uc021tnb.1	-387	ENSG00000264429	MIR3183	microRNA 3183	ENSG00000264429	up
chr17	1173537	1174542	1006	*	1007	254	0.309895	0.139923	0.169972	2617.77	Promoter (<=1kb)	17	1173858	1174565	708	1	727857	uc021tnd.1	0	ENSG00000205899	BHLHA9	basic helix-loop-helix family member a9	ENSG00000205899	up
chr17	1184030	1184403	374	*	375	42	0.62337	0.458275	0.165096	235.594	Promoter (1-2kb)	17	1182957	1204281	21325	1	286753	uc002fsi.1	1073	ENSG00000184811	TRARG1	trafficking regulator of GLUT4 (SLC2A4) 1	ENSG00000184811	up
chr17	1548178	1548261	84	*	85	6	0.581313	0.414218	0.167095	45.3568	Promoter (<=1kb)	17	1537152	1549083	11932	2	8578	uc002fsy.2	822	ENSG00000074660	SCARF1	scavenger receptor class F member 1	ENSG00000074660	up
chr17	4692367	4692441	75	*	76	10	0.565994	0.40499	0.161004	76.5842	Promoter (<=1kb)	17	4692254	4693884	1631	1	388323	uc002fza.2	113	ENSG00000182327	GLTPD2	glycolipid transfer protein domain containing 2	ENSG00000182327	up
chr17	4803561	4803702	142	*	143	33	0.610697	0.456156	0.154541	197.911	Promoter (<=1kb)	17	4802948	4806227	3280	1	100130311	uc002fzl.3	613	ENSG00000205710	C17orf107	chromosome 17 open reading frame 107	ENSG00000205710	up
chr17	4803765	4804546	782	*	783	133	0.61481	0.447423	0.167387	912.921	Promoter (<=1kb)	17	4802948	4806227	3280	1	100130311	uc002fzl.3	817	ENSG00000205710	C17orf107	chromosome 17 open reading frame 107	ENSG00000205710	up
chr17	6617406	6617491	86	*	87	18	0.31806	0.17819	0.13987	155.319	Promoter (<=1kb)	17	6588039	6616740	28702	2	284111	uc010vtf.2	-666	ENSG00000141485	SLC13A5	solute carrier family 13 member 5	ENSG00000141485	up
chr17	7077447	7077888	442	*	443	71	0.39655	0.214265	0.182285	659.912	Promoter (2-3kb)	17	7076877	7080395	3519	2	432	uc010clx.1	2507	ENSG00000141505	ASGR1	asialoglycoprotein receptor 1	ENSG00000141505	up
chr17	7350477	7350544	68	*	69	5	0.410468	0.268612	0.141856	44.5581	Promoter (<=1kb)	17	7349648	7359008	9361	1	1140	uc010vtz.1	829	ENSG00000170175	CHRNB1	cholinergic receptor nicotinic beta 1 subunit	ENSG00000170175	up
chr17	7832837	7832917	81	*	82	12	0.527884	0.304289	0.223595	56.7618	Promoter (<=1kb)	17	7825177	7832753	7577	2	9196	uc010vul.2	-84	ENSG00000170049	KCNAB3	potassium voltage-gated channel subfamily A regulatory beta subunit 3	ENSG00000170049	up
chr17	7906594	7907315	722	*	723	152	0.508378	0.349253	0.159125	1248.32	Promoter (<=1kb)	17	7905988	7923658	17671	1	3000	uc002gjt.2	606	ENSG00000132518	GUCY2D	guanylate cyclase 2D, retinal	ENSG00000132518	up
chr17	17723386	17723462	77	*	78	5	0.378187	0.234067	0.144119	41.9964	Promoter (<=1kb)	17	17714663	17724178	9516	2	6720	uc002grq.2	716	ENSG00000072310	SREBF1	sterol regulatory element binding transcription factor 1	ENSG00000072310	up
chr17	18576115	18576173	59	*	60	9	0.868874	0.725447	0.143427	49.0387	Promoter (<=1kb)	17	18569236	18576494	7259	2	2310	uc010vye.1	321	ENSG00000240445	FOXO3B	forkhead box O3B	ENSG00000240445	up
chr17	18576297	18576354	58	*	59	21	0.830708	0.650878	0.179831	95.5445	Promoter (<=1kb)	17	18569236	18576494	7259	2	2310	uc010vye.1	140	ENSG00000240445	FOXO3B	forkhead box O3B	ENSG00000240445	up
chr17	19206816	19206947	132	*	133	10	0.655463	0.468912	0.186551	44.5904	Promoter (2-3kb)	17	19199909	19209574	9666	2	100874018	uc031qzg.1	2627	ENSG00000235397	EPN2-AS1	EPN2 antisense RNA 1	ENSG00000235397	up
chr17	20223669	20223825	157	*	158	20	0.539255	0.387422	0.151833	150.894	Promoter (<=1kb)	17	20224487	20305504	81018	1	348254	uc010cqy.1	-662		CCDC144CP	coiled-coil domain containing 144C, pseudogene		up
chr17	21281320	21281485	166	*	167	24	0.597194	0.231689	0.365505	113.784	Promoter (1-2kb)	17	21279699	21323179	43481	1	3768	uc002gyv.1	1621	ENSG00000184185	KCNJ12	potassium inwardly rectifying channel subfamily J member 12	ENSG00000184185	up
chr17	27893088	27893197	110	*	111	22	0.302033	0.164635	0.137398	142.236	Promoter (<=1kb)	17	27887689	27894042	6354	2	116236	uc002hed.2	845	ENSG00000168792	ABHD15	abhydrolase domain containing 15	ENSG00000168792	up
chr17	29886968	29887622	655	*	656	102	0.352041	0.167972	0.184069	930.98	Promoter (<=1kb)	17	29887015	29887102	88	1	406968	uc010wbv.1	0	ENSG00000207614	MIR193A	microRNA 193a	ENSG00000207614	up
chr17	33776313	33776887	575	*	576	79	0.353898	0.209491	0.144407	544.355	Promoter (<=1kb)	17	33762115	33775856	13742	2	146857	uc010ctt.2	-457	ENSG00000154760	SLFN13	schlafen family member 13	ENSG00000154760	up
chr17	37082043	37082115	73	*	74	9	0.683275	0.455086	0.22819	34.6615	Promoter (<=1kb)	17	37081421	37085637	4217	1	100505576	uc002hrb.2	622	ENSG00000263874	LASP1NB	LASP1 neighbor	ENSG00000263874	up
chr17	37321887	37322099	213	*	214	35	0.317565	0.185228	0.132337	307.391	Promoter (<=1kb)	17	37313147	37322414	9268	2	390790	uc010wea.2	315	ENSG00000141748	ARL5C	ADP ribosylation factor like GTPase 5C	ENSG00000141748	up
chr17	40936463	40936752	290	*	291	45	0.59459	0.435034	0.159556	237.415	Promoter (<=1kb)	17	40937284	40946507	9224	1	65266	uc010wgy.1	-532	ENSG00000126562	WNK4	WNK lysine deficient protein kinase 4	ENSG00000126562	up
chr17	46233487	46233865	379	*	380	32	0.567333	0.401737	0.165595	184.401	Promoter (<=1kb)	17	46233789	46233873	85	2	100302211	uc021tze.1	8	ENSG00000221739	MIR1203	microRNA 1203	ENSG00000221739	up
chr17	46671771	46674168	2398	*	2399	139	0.578276	0.319244	0.259032	890.654	Promoter (<=1kb)	17	46673320	46679703	6384	1	404266	uc021tzk.1	0	ENSG00000233101	HOXB-AS3	HOXB cluster antisense RNA 3	ENSG00000233101	up
chr17	46683515	46683690	176	*	177	33	0.656783	0.336052	0.320731	165.213	Promoter (1-2kb)	17	46673099	46682354	9256	2	3216	uc010dbh.1	-1161	ENSG00000108511	HOXB6	homeobox B6	ENSG00000108511	up
chr17	48635848	48636292	445	*	446	53	0.385399	0.231357	0.154042	380.816	Promoter (2-3kb)	17	48638429	48704832	66404	1	8913	uc002irj.2	-2137	ENSG00000006283	CACNA1G	calcium voltage-gated channel subunit alpha1 G	ENSG00000006283	up
chr17	48912314	48912786	473	*	474	58	0.416062	0.261949	0.154113	352.625	Promoter (<=1kb)	17	48912605	48919709	7105	1	124857	uc002isv.4	0	ENSG00000173714	WFIKKN2	WAP, follistatin/kazal, immunoglobulin, kunitz and netrin domain containing 2	ENSG00000173714	up
chr17	54990632	54990689	58	*	59	8	0.438369	0.259551	0.178818	45.1325	Promoter (<=1kb)	17	54965270	54991409	26140	2	7706	uc002iut.3	720	ENSG00000121060	TRIM25	tripartite motif containing 25	ENSG00000121060	up
chr17	59532580	59532693	114	*	115	16	0.649137	0.501506	0.147631	86.4287	Promoter (1-2kb)	17	59533807	59561664	27858	1	9496	uc002izi.3	-1114	ENSG00000121075	TBX4	T-box transcription factor 4	ENSG00000121075	up
chr17	63054205	63054311	107	*	108	6	0.582945	0.369218	0.213727	41.6539	Promoter (1-2kb)	17	63005407	63052920	47514	2	10672	uc002jfc.3	-1285	ENSG00000120063	GNA13	G protein subunit alpha 13	ENSG00000120063	up
chr17	66255049	66255367	319	*	320	50	0.364936	0.156692	0.208245	450.151	Promoter (<=1kb)	17	66255323	66417000	161678	1	22901	uc002jhc.2	0	ENSG00000141337	ARSG	arylsulfatase G	ENSG00000141337	up
chr17	70112793	70114271	1479	*	1480	200	0.496959	0.291899	0.205061	1402.17	Promoter (2-3kb)	17	70117161	70122560	5400	1	6662	uc002jiw.3	-2890	ENSG00000125398	SOX9	SRY-box transcription factor 9	ENSG00000125398	up
chr17	72270843	72271099	257	*	258	12	0.618779	0.399409	0.21937	71.6729	Promoter (<=1kb)	17	72270386	72311023	40638	1	64446	uc010dfp.3	457	ENSG00000171595	DNAI2	dynein axonemal intermediate chain 2	ENSG00000171595	up
chr17	72864508	72864764	257	*	258	17	0.786017	0.573193	0.212824	94.1726	Promoter (<=1kb)	17	72858619	72864876	6258	2	2232	uc010wri.2	112	ENSG00000161513	FDXR	ferredoxin reductase	ENSG00000161513	up
chr17	73084036	73084472	437	*	438	86	0.287248	0.108589	0.178659	642.598	Promoter (<=1kb)	17	73084036	73102255	18220	1	9121	uc002jmt.4	0	ENSG00000170190	SLC16A5	solute carrier family 16 member 5	ENSG00000170190	up
chr17	73839255	73839305	51	*	52	5	0.672639	0.47182	0.200819	20.5085	Promoter (<=1kb)	17	73832093	73839004	6912	2	201294	uc010dgq.1	-251	ENSG00000092929	UNC13D	unc-13 homolog D	ENSG00000092929	up
chr17	73840321	73840395	75	*	76	6	0.614032	0.446144	0.167888	34.9357	Promoter (<=1kb)	17	73823308	73840798	17491	2	201294	uc002jpp.3	403	ENSG00000092929	UNC13D	unc-13 homolog D	ENSG00000092929	up
chr17	74133452	74133991	540	*	541	72	0.632069	0.423815	0.208254	529.352	Promoter (2-3kb)	17	74136637	74150729	14093	1	100507218	uc002jqy.2	-2646	ENSG00000267128	RNF157-AS1	RNF157 antisense RNA 1	ENSG00000267128	up
chr17	74533153	74533330	178	*	179	17	0.371981	0.231425	0.140557	123.641	Promoter (<=1kb)	17	74523430	74533987	10558	2	114757	uc002jru.2	657	ENSG00000161544	CYGB	cytoglobin	ENSG00000161544	up
chr17	76869618	76869670	53	*	54	6	0.315845	0.175319	0.140526	78.1589	Promoter (<=1kb)	17	76849059	76870171	21113	2	7077	uc002jwe.3	501	ENSG00000035862	TIMP2	TIMP metallopeptidase inhibitor 2	ENSG00000035862	up
chr17	76918416	76918468	53	*	54	4	0.845835	0.698038	0.147796	26.2363	Promoter (<=1kb)	17	76849059	76918483	69425	2	7077	uc010wty.2	15	ENSG00000035862	TIMP2	TIMP metallopeptidase inhibitor 2	ENSG00000035862	up
chr17	77813316	77813373	58	*	59	22	0.278516	0.0873849	0.191131	126.299	Promoter (<=1kb)	17	77806955	77813213	6259	2	8535	uc002jxe.3	-103	ENSG00000141582	CBX4	chromobox 4	ENSG00000141582	up
chr17	78141557	78141611	55	*	56	7	0.668118	0.50449	0.163628	30.7036	Promoter (2-3kb)	17	78143791	78183130	39340	1	79092	uc002jxt.2	-2180	ENSG00000141527	CARD14	caspase recruitment domain family member 14	ENSG00000141527	up
chr17	78163827	78163882	56	*	57	8	0.79936	0.661868	0.137492	50.1325	Promoter (1-2kb)	17	78162022	78171331	9310	1	79092	uc010dhu.1	1805	ENSG00000141527	CARD14	caspase recruitment domain family member 14	ENSG00000141527	up
chr17	79005617	79005811	195	*	196	25	0.79845	0.510758	0.287692	107.098	Promoter (2-3kb)	17	79002933	79008519	5587	2	440465	uc002jyy.2	2708	ENSG00000226137	BAIAP2-DT	BAIAP2 divergent transcript	ENSG00000226137	up
chr17	79304445	79304571	127	*	128	7	0.757801	0.577739	0.180062	36.1795	Promoter (<=1kb)	17	79285072	79304474	19403	2	284186	uc002kad.2	0	ENSG00000185332	TMEM105	TMEM105 long non-coding RNA	ENSG00000185332	up
chr17	80186087	80186274	188	*	189	33	0.324391	0.182322	0.142069	249.235	Promoter (<=1kb)	17	80186282	80197375	11094	1	9123	uc002kea.3	-8	ENSG00000141526	SLC16A3	solute carrier family 16 member 3	ENSG00000141526	up
chr17	80274687	80274787	101	*	102	16	0.697116	0.524148	0.172968	111.723	Promoter (<=1kb)	17	80272746	80275480	2735	2	924	uc002kel.1	693	ENSG00000173762	CD7	CD7 molecule	ENSG00000173762	up
chr17	81043154	81043228	75	*	76	7	0.675773	0.517103	0.15867	39.3585	Promoter (1-2kb)	17	81041949	81052591	10643	1	284207	uc002kgi.3	1205	ENSG00000176845	METRNL	meteorin like, glial cell differentiation regulator	ENSG00000176845	up
chr17	81043546	81043610	65	*	66	5	0.692868	0.521531	0.171337	20.9335	Promoter (1-2kb)	17	81041949	81052591	10643	1	284207	uc002kgi.3	1597	ENSG00000176845	METRNL	meteorin like, glial cell differentiation regulator	ENSG00000176845	up
chr18	111677	111961	285	*	286	65	0.437071	0.230179	0.206892	378.816	Promoter (2-3kb)	18	109065	122222	13158	1	727758	uc002kke.3	2612	ENSG00000290877	ROCK1P1	Rho associated coiled-coil containing protein kinase 1 pseudogene 1	ENSG00000290877	up
chr18	5295081	5295172	92	*	93	39	0.292748	0.103431	0.189317	264.535	Promoter (<=1kb)	18	5289018	5295701	6684	2	7541	uc002kmq.3	529	ENSG00000198081	ZBTB14	zinc finger and BTB domain containing 14	ENSG00000198081	up
chr18	8704329	8704415	87	*	88	10	0.236221	0.0950372	0.141184	119.057	Promoter (2-3kb)	18	8707409	8832775	125367	1	23255	uc002knq.2	-2994	ENSG00000168502	MTCL1	microtubule crosslinking factor 1	ENSG00000168502	up
chr18	8704554	8704681	128	*	129	7	0.223733	0.0910438	0.132689	55.1299	Promoter (2-3kb)	18	8707409	8832775	125367	1	23255	uc002knq.2	-2728	ENSG00000168502	MTCL1	microtubule crosslinking factor 1	ENSG00000168502	up
chr18	12407089	12407150	62	*	63	9	0.556584	0.366773	0.189811	46.3757	Promoter (<=1kb)	18	12407895	12432236	24342	1	10650	uc002kra.3	-745	ENSG00000141391	PRELID3A	PRELI domain containing 3A	ENSG00000141391	up
chr18	13641530	13641705	176	*	177	28	0.382275	0.224395	0.15788	142.269	Promoter (<=1kb)	18	13641757	13652753	10997	1	753	uc031rhp.1	-52	ENSG00000168675	LDLRAD4	low density lipoprotein receptor class A domain containing 4	ENSG00000168675	up
chr18	34854544	34855333	790	*	791	134	0.329141	0.163958	0.165183	1110.93	Promoter (<=1kb)	18	34851241	34854641	3401	2	56853	uc002laj.1	0	ENSG00000101489	CELF4	CUGBP Elav-like family member 4	ENSG00000101489	up
chr18	44237902	44237989	88	*	89	7	0.782996	0.64847	0.134526	47.6391	Promoter (<=1kb)	18	44057217	44236996	179780	2	125336	uc010xcw.1	-906	ENSG00000167210	LOXHD1	lipoxygenase homology PLAT domains 1	ENSG00000167210	up
chr18	44334701	44334783	83	*	84	6	0.653374	0.403512	0.249862	33.6013	Promoter (2-3kb)	18	44259081	44337039	77959	2	29906	uc002lcj.1	2256	ENSG00000101638	ST8SIA5	ST8 alpha-N-acetyl-neuraminide alpha-2,8-sialyltransferase 5	ENSG00000101638	up
chr18	44337822	44338193	372	*	373	47	0.311259	0.104609	0.20665	458.473	Promoter (<=1kb)	18	44271413	44337039	65627	2	29906	uc010dno.1	-783	ENSG00000101638	ST8SIA5	ST8 alpha-N-acetyl-neuraminide alpha-2,8-sialyltransferase 5	ENSG00000101638	up
chr18	44559731	44559796	66	*	67	6	0.825935	0.684533	0.141402	36.0699	Promoter (2-3kb)	18	44558943	44561988	3046	2	51224	uc002lcr.1	2192	ENSG00000206181	ELOA2	elongin A2	ENSG00000206181	up
chr18	55711422	55711818	397	*	398	111	0.280516	0.0872487	0.193268	877.766	Promoter (<=1kb)	18	55711610	56068772	357163	1	23327	uc002lgx.3	0	ENSG00000049759	NEDD4L	NEDD4 like E3 ubiquitin protein ligase	ENSG00000049759	up
chr18	55914917	55915025	109	*	110	8	0.517619	0.368727	0.148892	39.8079	Promoter (2-3kb)	18	55912659	56068772	156114	1	23327	uc002lhh.2	2258	ENSG00000049759	NEDD4L	NEDD4 like E3 ubiquitin protein ligase	ENSG00000049759	up
chr18	72916551	72916605	55	*	56	10	0.373698	0.195815	0.177883	58.9044	Promoter (<=1kb)	18	72909278	72917468	8191	2	284273	uc010dqv.3	863	ENSG00000180011	PTGR3	prostaglandin reductase 3	ENSG00000180011	up
chr18	76739482	76739560	79	*	80	31	0.310893	0.100065	0.210829	265.828	Promoter (<=1kb)	18	76740275	76758969	18695	1	27164	uc002lmt.3	-715	ENSG00000256463	SALL3	spalt like transcription factor 3	ENSG00000256463	up
chr19	2309486	2309636	151	*	152	11	0.589696	0.419721	0.169975	48.3063	Promoter (1-2kb)	19	2289774	2308156	18383	2	645191	uc010dsx.1	-1330	ENSG00000220008	LINGO3	leucine rich repeat and Ig domain containing 3	ENSG00000220008	up
chr19	3369484	3369956	473	*	474	68	0.278501	0.126664	0.151837	479.728	Promoter (2-3kb)	19	3366565	3469215	102651	1	4782	uc010xhj.2	2919	ENSG00000141905	NFIC	nuclear factor I C	ENSG00000141905	up
chr19	8398512	8399582	1071	*	1072	183	0.399497	0.220421	0.179075	1510.91	Promoter (<=1kb)	19	8397660	8399314	1655	2	256949	uc002mjp.1	0	ENSG00000186994	KANK3	KN motif and ankyrin repeat domains 3	ENSG00000186994	up
chr19	8401229	8401344	116	*	117	12	0.518676	0.345175	0.173501	69.4473	Promoter (1-2kb)	19	8397660	8399314	1655	2	256949	uc002mjp.1	-1915	ENSG00000186994	KANK3	KN motif and ankyrin repeat domains 3	ENSG00000186994	up
chr19	13984809	13984918	110	*	111	29	0.593199	0.449821	0.143379	181.075	Promoter (<=1kb)	19	13985513	13985622	110	1	406957	uc010xnh.2	-595	ENSG00000207613	MIR181C	microRNA 181c	ENSG00000207613	up
chr19	15342742	15343396	655	*	656	109	0.511993	0.297858	0.214135	855.806	Promoter (<=1kb)	19	15337730	15343231	5502	2	79852	uc002nap.3	0	ENSG00000105131	EPHX3	epoxide hydrolase 3	ENSG00000105131	up
chr19	16437786	16437984	199	*	200	49	0.490341	0.352554	0.137787	322.277	Promoter (2-3kb)	19	16435651	16438339	2689	1	10365	uc002ndw.3	2135	ENSG00000127528	KLF2	KLF transcription factor 2	ENSG00000127528	up
chr19	16438051	16438118	68	*	69	6	0.468266	0.324663	0.143603	42.7484	Promoter (2-3kb)	19	16435651	16438339	2689	1	10365	uc002ndw.3	2400	ENSG00000127528	KLF2	KLF transcription factor 2	ENSG00000127528	up
chr19	33880374	33880482	109	*	110	12	0.636436	0.473721	0.162715	62.3287	Promoter (<=1kb)	19	33877855	33879759	1905	2	5184	uc002nuq.4	-615	ENSG00000124299	PEPD	peptidase D	ENSG00000124299	up
chr19	34746126	34746184	59	*	60	8	0.229765	0.0862285	0.143537	47.0352	Promoter (<=1kb)	19	34745456	34846471	101016	1	9710	uc002nvd.4	670	ENSG00000166398	GARRE1	granule associated Rac and RHOG effector 1	ENSG00000166398	up
chr19	36982099	36982338	240	*	241	32	0.746743	0.561114	0.185629	116.008	Promoter (1-2kb)	19	36980529	36981942	1414	1	728752	uc021uth.1	1570	ENSG00000267309	ZNF566-AS1	ZNF566 antisense RNA 1	ENSG00000267309	up
chr19	42638894	42639129	236	*	237	39	0.796129	0.549794	0.246335	181.301	Promoter (1-2kb)	19	42637597	42637665	69	2	100422980	uc021uvb.1	-1229	ENSG00000266226	MIR4323	microRNA 4323	ENSG00000266226	up
chr19	45200563	45200670	108	*	109	13	0.563784	0.421162	0.142622	73.1717	Promoter (1-2kb)	19	45202421	45213986	11566	1	388551	uc010xxd.2	-1751	ENSG00000213892	CEACAM16	CEA cell adhesion molecule 16, tectorial membrane component	ENSG00000213892	up
chr19	45737491	45738717	1227	*	1228	235	0.476797	0.269269	0.207528	2060.83	Promoter (<=1kb)	19	45715879	45737469	21591	2	90332	uc002pay.1	-22	ENSG00000283632	EXOC3L2	exocyst complex component 3 like 2	ENSG00000283632	up
chr19	46282646	46282700	55	*	56	8	0.497732	0.341048	0.156684	38.6624	Promoter (<=1kb)	19	46272976	46282828	9853	2	1760	uc010xxs.1	128	ENSG00000104936	DMPK	DM1 protein kinase	ENSG00000104936	up
chr19	46914500	46914608	109	*	110	9	0.466005	0.285968	0.180037	39.367	Promoter (2-3kb)	19	46913586	46916919	3334	2	83987	uc002pep.3	2311	ENSG00000169515	CCDC8	coiled-coil domain containing 8	ENSG00000169515	up
chr19	46997123	46997508	386	*	387	62	0.506566	0.352328	0.154238	386.58	Promoter (1-2kb)	19	46994448	46999169	4722	2	57469	uc002pes.2	1661	ENSG00000204851	PNMA8B	PNMA family member 8B	ENSG00000204851	up
chr19	47130032	47130265	234	*	235	11	0.572696	0.379642	0.193054	42.9685	Promoter (1-2kb)	19	47123725	47128354	4630	2	5739	uc002pex.3	-1678	ENSG00000160013	PTGIR	prostaglandin I2 receptor	ENSG00000160013	up
chr19	49244041	49244127	87	*	88	10	0.500202	0.346195	0.154007	72.693	Promoter (<=1kb)	19	49223842	49243970	20129	2	54922	uc002pki.3	-71	ENSG00000105538	RASIP1	Ras interacting protein 1	ENSG00000105538	up
chr19	51893812	51893900	89	*	90	18	0.466108	0.239081	0.227028	87.7573	Promoter (<=1kb)	19	51891543	51893828	2286	2	147646	uc002pwn.3	0	ENSG00000262874	C19orf84	chromosome 19 open reading frame 84	ENSG00000262874	up
chr19	56904867	56904945	79	*	80	23	0.231169	0.088744	0.142425	128.381	Promoter (<=1kb)	19	56894648	56904889	10242	2	147948	uc002qmz.1	0	ENSG00000018869	ZNF582	zinc finger protein 582	ENSG00000018869	up
chr19	58861389	58862034	646	*	647	65	0.50569	0.334958	0.170733	388.666	Promoter (1-2kb)	19	58863336	58866549	3214	1	503538	uc002qsg.3	-1302	ENSG00000268895	A1BG-AS1	A1BG antisense RNA 1	ENSG00000268895	up
chr20	2675346	2675544	199	*	200	22	0.622152	0.425743	0.196409	127.864	Promoter (1-2kb)	20	2673524	2740754	67231	1	57593	uc002wgt.4	1822	ENSG00000088881	EBF4	EBF family member 4	ENSG00000088881	up
chr20	3713585	3714065	481	*	482	33	0.556055	0.3175	0.238555	300.983	Promoter (<=1kb)	20	3713317	3733758	20442	1	116835	uc010zqj.2	268	ENSG00000132622	HSPA12B	heat shock protein family A (Hsp70) member 12B	ENSG00000132622	up
chr20	21491490	21491878	389	*	390	55	0.395506	0.224099	0.171407	350.421	Promoter (2-3kb)	20	21491660	21494664	3005	2	4821	uc002wsi.3	2786	ENSG00000125820	NKX2-2	NK2 homeobox 2	ENSG00000125820	up
chr20	23066689	23066776	88	*	89	22	0.51652	0.349489	0.167031	179.767	Promoter (<=1kb)	20	23059993	23066977	6985	2	22918	uc002wsv.3	201	ENSG00000125810	CD93	CD93 molecule	ENSG00000125810	up
chr20	23066834	23067284	451	*	452	39	0.467852	0.305168	0.162685	202.988	Promoter (<=1kb)	20	23059993	23066977	6985	2	22918	uc002wsv.3	0	ENSG00000125810	CD93	CD93 molecule	ENSG00000125810	up
chr20	23969241	23969366	126	*	127	21	0.765352	0.599015	0.166337	117.083	Promoter (<=1kb)	20	23965690	23969416	3727	2	92086	uc002wtu.3	50	ENSG00000149435	GGTLC1	gamma-glutamyltransferase light chain 1	ENSG00000149435	up
chr20	33814938	33815044	107	*	108	23	0.258762	0.0963582	0.162404	105.186	Promoter (<=1kb)	20	33814539	33864804	50266	1	10893	uc002xbu.2	399	ENSG00000125966	MMP24	matrix metallopeptidase 24	ENSG00000125966	up
chr20	37435640	37435919	280	*	281	32	0.188971	0.0559468	0.133025	316.676	Promoter (1-2kb)	20	37434348	37551667	117320	1	26051	uc010ggc.3	1292	ENSG00000101445	PPP1R16B	protein phosphatase 1 regulatory subunit 16B	ENSG00000101445	up
chr20	39319345	39319621	277	*	278	59	0.434474	0.273434	0.16104	324.911	Promoter (1-2kb)	20	39314517	39317876	3360	2	9935	uc002xji.3	-1469	ENSG00000204103	MAFB	MAF bZIP transcription factor B	ENSG00000204103	up
chr20	43279676	43279746	71	*	72	8	0.287105	0.14536	0.141745	81.9239	Promoter (<=1kb)	20	43248163	43280376	32214	2	100	uc002xmj.3	630	ENSG00000196839	ADA	adenosine deaminase	ENSG00000196839	up
chr20	44033723	44033992	270	*	271	38	0.830354	0.492964	0.337391	229.251	Promoter (<=1kb)	20	44034633	44039250	4618	1	55861	uc021wei.1	-641	ENSG00000244274	DBNDD2	dysbindin domain containing 2	ENSG00000244274	up
chr20	47895785	47895884	100	*	101	10	0.328277	0.184856	0.143421	95.3328	Promoter (<=1kb)	20	47895482	47895560	79	1	26765	uc010ghz.3	303	ENSG00000209042	SNORD12C	small nucleolar RNA, C/D box 12C	ENSG00000209042	up
chr20	47896068	47896156	89	*	90	11	0.332373	0.188405	0.143969	93.6241	Promoter (<=1kb)	20	47895482	47895560	79	1	26765	uc010ghz.3	586	ENSG00000209042	SNORD12C	small nucleolar RNA, C/D box 12C	ENSG00000209042	up
chr20	50418650	50419274	625	*	626	91	0.534265	0.329743	0.204522	661.793	Promoter (<=1kb)	20	50400583	50419048	18466	2	57167	uc002xwh.4	0	ENSG00000101115	SALL4	spalt like transcription factor 4	ENSG00000101115	up
chr20	55200244	55201386	1143	*	1144	116	0.417607	0.144964	0.272642	1261.05	Promoter (2-3kb)	20	55204358	55214338	9981	1	7022	uc002xya.3	-2972	ENSG00000087510	TFAP2C	transcription factor AP-2 gamma	ENSG00000087510	up
chr20	55202191	55202601	411	*	412	45	0.319427	0.16449	0.154937	305.15	Promoter (1-2kb)	20	55204358	55214338	9981	1	7022	uc002xya.3	-1757	ENSG00000087510	TFAP2C	transcription factor AP-2 gamma	ENSG00000087510	up
chr20	57429455	57429976	522	*	523	104	0.496764	0.333489	0.163275	820.938	Promoter (1-2kb)	20	57428036	57486250	58215	1	2778	uc002xzw.3	1419	ENSG00000087460	GNAS	GNAS complex locus	ENSG00000087460	up
chr20	57430089	57430169	81	*	82	22	0.454835	0.322428	0.132408	172.096	Promoter (2-3kb)	20	57428036	57486250	58215	1	2778	uc002xzw.3	2053	ENSG00000087460	GNAS	GNAS complex locus	ENSG00000087460	up
chr20	57464251	57464596	346	*	347	83	0.587859	0.365498	0.222361	551.817	Promoter (<=1kb)	20	57464180	57486250	22071	1	2778	uc002xzx.3	71	ENSG00000087460	GNAS	GNAS complex locus	ENSG00000087460	up
chr20	57464774	57464981	208	*	209	57	0.570176	0.442994	0.127182	566.518	Promoter (<=1kb)	20	57464180	57486250	22071	1	2778	uc002xzx.3	594	ENSG00000087460	GNAS	GNAS complex locus	ENSG00000087460	up
chr20	57465077	57465201	125	*	126	25	0.55119	0.42013	0.13106	258.599	Promoter (<=1kb)	20	57464180	57486250	22071	1	2778	uc002xzx.3	897	ENSG00000087460	GNAS	GNAS complex locus	ENSG00000087460	up
chr20	58633672	58634065	394	*	395	16	0.563724	0.220232	0.343492	124.361	Promoter (2-3kb)	20	58630980	58648008	17029	1	284756	uc002ybj.1	2692	ENSG00000176659	LINC02910	long intergenic non-protein coding RNA 2910	ENSG00000176659	up
chr20	61151601	61151903	303	*	304	51	0.478676	0.332248	0.146428	281.505	Promoter (<=1kb)	20	61151513	61151583	71	1	406904	uc011aak.2	88	ENSG00000199017	MIR1-1	microRNA 1-1	ENSG00000199017	up
chr20	61151955	61152082	128	*	129	12	0.499935	0.352621	0.147314	75.0125	Promoter (<=1kb)	20	61151513	61151583	71	1	406904	uc011aak.2	442	ENSG00000199017	MIR1-1	microRNA 1-1	ENSG00000199017	up
chr20	61152322	61152705	384	*	385	39	0.618689	0.441844	0.176845	213.505	Promoter (<=1kb)	20	61151513	61151583	71	1	406904	uc011aak.2	809	ENSG00000199017	MIR1-1	microRNA 1-1	ENSG00000199017	up
chr20	61154262	61154324	63	*	64	7	0.603956	0.441112	0.162844	33.7893	Promoter (2-3kb)	20	61151513	61151583	71	1	406904	uc011aak.2	2749	ENSG00000199017	MIR1-1	microRNA 1-1	ENSG00000199017	up
chr20	61267746	61271164	3419	*	3420	40	0.478886	0.293126	0.18576	235.809	Promoter (2-3kb)	20	61273797	61303647	29851	1	28231	uc002ydb.1	-2633	ENSG00000101187	SLCO4A1	solute carrier organic anion transporter family member 4A1	ENSG00000101187	up
chr20	62248857	62251063	2207	*	2208	59	0.798903	0.389234	0.40967	634.835	Promoter (<=1kb)	20	62218955	62251229	32275	2	26205	uc002yfp.1	166	ENSG00000101216	GMEB2	glucocorticoid modulatory element binding protein 2	ENSG00000101216	up
chr20	62371042	62371157	116	*	117	45	0.274046	0.0770488	0.196997	345.26	Promoter (<=1kb)	20	62371211	62375403	4193	1	56731	uc002ygq.3	-54	ENSG00000125520	SLC2A4RG	SLC2A4 regulator	ENSG00000125520	up
chr20	62585840	62585980	141	*	142	12	0.560329	0.242286	0.318044	37.1438	Promoter (1-2kb)	20	62584737	62588338	3602	1	100113386	uc011abp.1	1103	ENSG00000280213	UCKL1-AS1	UCKL1 antisense RNA 1	ENSG00000280213	up
chr20	62679256	62679671	416	*	417	93	0.300633	0.145934	0.154699	938.059	Promoter (1-2kb)	20	62679079	62680979	1901	2	54345	uc002yhs.3	1308	ENSG00000203883	SOX18	SRY-box transcription factor 18	ENSG00000203883	up
chr20	62688626	62688718	93	*	94	16	0.461442	0.31232	0.149122	106.874	Promoter (<=1kb)	20	62688439	62703700	15262	1	6919	uc021wgp.1	187	ENSG00000171703	TCEA2	transcription elongation factor A2	ENSG00000171703	up
chr21	9825672	9826397	726	*	727	280	0.653573	0.378357	0.275215	3350.51	Promoter (<=1kb)	21	9826203	9826263	61	1	100500815	uc021wgw.1	0					up
chr21	38378248	38378361	114	*	115	34	0.382162	0.224482	0.15768	346.637	Promoter (<=1kb)	21	38378450	38391958	13509	1	53820	uc010gnd.3	-89	ENSG00000183145	RIPPLY3	ripply transcriptional repressor 3	ENSG00000183145	up
chr21	39773469	39773753	285	*	286	16	0.727041	0.528974	0.198067	89.859	Promoter (1-2kb)	21	39764298	39775631	11334	2	2078	uc010gny.1	1878	ENSG00000157554	ERG	ETS transcription factor ERG	ENSG00000157554	up
chr21	43132965	43133335	371	*	372	19	0.563264	0.349501	0.213763	113.575	Promoter (2-3kb)	21	43131680	43135935	4256	2	150135	uc010got.1	2600	ENSG00000236384	LINC00479	long intergenic non-protein coding RNA 479	ENSG00000236384	up
chr21	43186326	43186830	505	*	506	110	0.384333	0.227448	0.156885	824.775	Promoter (<=1kb)	21	43159529	43187249	27721	2	54101	uc002yzn.1	419	ENSG00000183421	RIPK4	receptor interacting serine/threonine kinase 4	ENSG00000183421	up
chr21	43372833	43373240	408	*	409	40	0.427152	0.214781	0.212371	280.441	Promoter (<=1kb)	21	43305219	43373999	68781	2	25966	uc002yzw.3	759	ENSG00000157617	C2CD2	C2 calcium dependent domain containing 2	ENSG00000157617	up
chr21	47060627	47060875	249	*	250	11	0.501108	0.322122	0.178987	57.5148	Promoter (2-3kb)	21	47063683	47355618	291936	1	54039	uc010gqb.3	-2808	ENSG00000183570	PCBP3	poly(rC) binding protein 3	ENSG00000183570	up
chr21	47060987	47061209	223	*	224	28	0.514401	0.349572	0.164829	153.714	Promoter (2-3kb)	21	47063683	47355618	291936	1	54039	uc010gqb.3	-2474	ENSG00000183570	PCBP3	poly(rC) binding protein 3	ENSG00000183570	up
chr21	47061342	47061442	101	*	102	15	0.537386	0.356646	0.18074	94.2786	Promoter (2-3kb)	21	47063683	47355618	291936	1	54039	uc010gqb.3	-2241	ENSG00000183570	PCBP3	poly(rC) binding protein 3	ENSG00000183570	up
chr22	17600457	17600730	274	*	275	44	0.438444	0.280872	0.157572	270.13	Promoter (1-2kb)	22	17597189	17602213	5025	2	27439	uc002zmb.2	1483	ENSG00000183307	TMEM121B	transmembrane protein 121B	ENSG00000183307	up
chr22	19746030	19746616	587	*	588	90	0.619091	0.448718	0.170373	532.132	Promoter (1-2kb)	22	19744226	19771112	26887	1	6899	uc002zqc.3	1804	ENSG00000184058	TBX1	T-box transcription factor 1	ENSG00000184058	up
chr22	20379717	20380308	592	*	593	110	0.367129	0.151884	0.215246	881.225	Promoter (2-3kb)	22	20377669	20380440	2772	1	728229	uc021wlv.1	2048	ENSG00000278558	TMEM191B	transmembrane protein 191B	ENSG00000278558	up
chr22	24180637	24184676	4040	*	4041	123	0.352277	0.290744	0.0615334	314.747	Promoter (<=1kb)	22	24176690	24181199	4510	2	91319	uc002zyh.3	0	ENSG00000099958	DERL3	derlin 3	ENSG00000099958	up
chr22	25024706	25024815	110	*	111	10	0.665898	0.437475	0.228422	36.5065	Promoter (1-2kb)	22	25023222	25024972	1751	1	2678	uc003aay.1	1484	ENSG00000100031	GGT1	gamma-glutamyltransferase 1	ENSG00000100031	up
chr22	30644058	30644174	117	*	118	9	0.710819	0.568282	0.142537	42.576	Promoter (1-2kb)	22	30636436	30642840	6405	2	3976	uc011aks.2	-1218	ENSG00000128342	LIF	LIF interleukin 6 family cytokine	ENSG00000128342	up
chr22	32596801	32596983	183	*	184	16	0.537701	0.332677	0.205024	73.6894	Promoter (1-2kb)	22	32586422	32598537	12116	2	10739	uc003amf.3	1554	ENSG00000128253	RFPL2	ret finger protein like 2	ENSG00000128253	up
chr22	33453023	33453101	79	*	80	5	0.523027	0.341216	0.181811	40.0288	Promoter (1-2kb)	22	32908540	33454377	545838	2	8224	uc003amz.3	1276	ENSG00000185666	SYN3	synapsin III	ENSG00000185666	up
chr22	37880710	37881062	353	*	354	11	0.564995	0.407496	0.157499	53.492	Promoter (1-2kb)	22	37865101	37882425	17325	2	4242	uc011anj.2	1363	ENSG00000100060	MFNG	MFNG O-fucosylpeptide 3-beta-N-acetylglucosaminyltransferase	ENSG00000100060	up
chr22	38713404	38713457	54	*	55	27	0.412536	0.163828	0.248707	150.114	Promoter (<=1kb)	22	38686697	38713413	26717	2	1454	uc003avj.3	0	ENSG00000213923	CSNK1E	casein kinase 1 epsilon	ENSG00000213923	up
chr22	39077450	39077904	455	*	456	22	0.475401	0.199718	0.275683	40.0569	Promoter (<=1kb)	22	39077954	39080766	2813	1	56993	uc003awe.3	-50	ENSG00000100216	TOMM22	translocase of outer mitochondrial membrane 22	ENSG00000100216	up
chr22	42828084	42828190	107	*	108	14	0.306277	0.175963	0.130314	117.336	Promoter (<=1kb)	22	42776414	42828401	51988	2	150372	uc003bcn.4	211	ENSG00000235568	NFAM1	NFAT activating protein with ITAM motif 1	ENSG00000235568	up
chr22	46365204	46366290	1087	*	1088	32	0.464752	0.270334	0.194418	185.552	Promoter (1-2kb)	22	46316248	46368244	51997	2	7477	uc010haa.2	1954	ENSG00000188064	WNT7B	Wnt family member 7B	ENSG00000188064	up
chr22	46480920	46481178	259	*	260	36	0.661509	0.30326	0.358249	219.62	Promoter (<=1kb)	22	46481877	46507518	25642	1	400931	uc003bgu.2	-699	ENSG00000197182	MIRLET7BHG	MIRLET7B host gene	ENSG00000197182	up
chr22	48885787	48885844	58	*	59	20	0.238916	0.0856241	0.153292	140.379	Promoter (<=1kb)	22	48885288	49147744	262457	1	25817	uc003bim.4	499	ENSG00000219438	TAFA5	TAFA chemokine like family member 5	ENSG00000219438	up
chr22	50611548	50611889	342	*	343	38	0.754841	0.4762	0.278641	232.855	Promoter (2-3kb)	22	50609160	50618724	9565	1	56666	uc003bjp.4	2388	ENSG00000073150	PANX2	pannexin 2	ENSG00000073150	up
chr22	50986878	50987114	237	*	238	47	0.254896	0.104989	0.149907	332.78	Promoter (<=1kb)	22	50986462	50989452	2991	1	113730	uc003bmi.3	416	ENSG00000130487	KLHDC7B	kelch domain containing 7B	ENSG00000130487	up
chrX	3632782	3632918	137	*	138	21	0.683543	0.435316	0.248227	115.679	Promoter (1-2kb)	23	3522384	3631675	109292	2	5613	uc010nde.3	-1107	ENSG00000183943	PRKX	protein kinase cAMP-dependent X-linked catalytic subunit	ENSG00000183943	up
chrX	10535278	10535432	155	*	156	24	0.75003	0.454491	0.295539	85.7772	Promoter (<=1kb)	23	10437305	10535643	98339	2	4281	uc004ctm.2	211	ENSG00000101871	MID1	midline 1	ENSG00000101871	up
chrX	15518907	15519128	222	*	223	31	0.560976	0.355806	0.20517	189.663	Promoter (<=1kb)	23	15518900	15574652	55753	1	660	uc004cwx.4	7	ENSG00000102010	BMX	BMX non-receptor tyrosine kinase	ENSG00000102010	up
chrX	18687378	18687535	158	*	159	16	0.686295	0.490091	0.196204	65.7629	Promoter (2-3kb)	23	18657808	18690223	32416	2	6247	uc004cyo.3	2688	ENSG00000102104	RS1	retinoschisin 1	ENSG00000102104	up
chrX	20072026	20072181	156	*	157	8	0.78827	0.61725	0.17102	46.1314	Promoter (2-3kb)	23	20024831	20074909	50079	2	256714	uc004czq.2	2728	ENSG00000184368	MAP7D2	MAP7 domain containing 2	ENSG00000184368	up
chrX	21676145	21676222	78	*	79	17	0.486471	0.338221	0.148251	86.0673	Promoter (<=1kb)	23	21673609	21676448	2840	2	257240	uc004czz.1	226	ENSG00000185915	KLHL34	kelch like family member 34	ENSG00000185915	up
chrX	21676325	21676377	53	*	54	16	0.39127	0.258793	0.132477	118.202	Promoter (<=1kb)	23	21673609	21676448	2840	2	257240	uc004czz.1	71	ENSG00000185915	KLHL34	kelch like family member 34	ENSG00000185915	up
chrX	24329624	24330071	448	*	449	39	0.691089	0.50256	0.188529	250.102	Promoter (1-2kb)	23	24328979	24331432	2454	2	170067	uc011mjw.2	1361	ENSG00000223611	SUPT20HL2	SUPT20H like 2	ENSG00000223611	up
chrX	24382858	24382973	116	*	117	13	0.793636	0.54143	0.252206	47.1765	Promoter (1-2kb)	23	24380878	24383541	2664	1	100130302	uc011mjx.2	1980	ENSG00000223731	SUPT20HL1	SUPT20H like 1	ENSG00000223731	up
chrX	30233617	30233869	253	*	254	26	0.808801	0.64919	0.159611	122.835	Promoter (<=1kb)	23	30233675	30238206	4532	1	4113	uc004dbz.3	0	ENSG00000099399	MAGEB2	MAGE family member B2	ENSG00000099399	up
chrX	40033392	40033676	285	*	286	32	0.308767	0.111478	0.19729	281.707	Promoter (2-3kb)	23	39910499	40036582	126084	2	54880	uc004deo.4	2906	ENSG00000183337	BCOR	BCL6 corepressor	ENSG00000183337	up
chrX	46772179	46772287	109	*	110	44	0.369486	0.189865	0.179621	259.648	Promoter (<=1kb)	23	46771868	46920641	148774	1	9767	uc004dgy.3	311	ENSG00000102221	JADE3	jade family PHD finger 3	ENSG00000102221	up
chrX	48768840	48769076	237	*	238	45	0.4243	0.140236	0.284064	262.477	Promoter (<=1kb)	23	48760889	48768923	8035	2	7355	uc011mml.1	0	ENSG00000102100	SLC35A2	solute carrier family 35 member A2	ENSG00000102100	up
chrX	49022927	49022997	71	*	72	12	0.411552	0.27337	0.138182	79.3094	Promoter (2-3kb)	23	49020270	49023836	3567	1	79917	uc004dmw.2	2657	ENSG00000269313	MAGIX	MAGI family member, X-linked	ENSG00000269313	up
chrX	49042689	49043022	334	*	335	83	0.349113	0.159443	0.189669	458.754	Promoter (<=1kb)	23	49031906	49042776	10871	2	4007	uc004dmy.1	0	ENSG00000012211	PRICKLE3	prickle planar cell polarity protein 3	ENSG00000012211	up
chrX	51453783	51454010	228	*	229	54	0.488809	0.117361	0.371448	354.615	Promoter (<=1kb)	23	51453925	51455226	1302	1	389857	uc022bwo.1	0	ENSG00000223591	CENPVL1	centromere protein V like 1	ENSG00000223591	up
chrX	70295848	70296016	169	*	170	10	0.684178	0.526972	0.157206	36.2294	Promoter (2-3kb)	23	70279097	70293276	14180	2	29934	uc031tjx.1	-2572	ENSG00000147164	SNX12	sorting nexin 12	ENSG00000147164	up
chrX	73640259	73640448	190	*	191	30	0.49184	0.287823	0.204016	121.546	Promoter (<=1kb)	23	73641328	73753764	112437	1	6567	uc031tjy.1	-880	ENSG00000147100	SLC16A2	solute carrier family 16 member 2	ENSG00000147100	up
chrX	82763123	82763328	206	*	207	28	0.475756	0.274424	0.201332	101.368	Promoter (<=1kb)	23	82763269	82764775	1507	1	5456	uc004eeg.2	0	ENSG00000196767	POU3F4	POU class 3 homeobox 4	ENSG00000196767	up
chrX	99194397	99195116	720	*	721	46	0.712619	0.457806	0.254813	213.335	Promoter (<=1kb)	23	98716600	99194841	478242	2	442459	uc011mrd.1	0	ENSG00000215070	XRCC6P5	X-ray repair cross complementing 6 pseudogene 5	ENSG00000215070	up
chrX	103411017	103411117	101	*	102	19	0.421504	0.204716	0.216788	115.377	Promoter (<=1kb)	23	103411156	103440582	29427	1	139231	uc004elw.3	-39	ENSG00000123575	FAM199X	family with sequence similarity 199, X-linked	ENSG00000123575	up
chrX	105065593	105066001	409	*	410	48	0.350801	0.168766	0.182035	347.965	Promoter (<=1kb)	23	105066536	105184024	117489	1	203447	uc010npc.1	-535	ENSG00000123572	NRK	Nik related kinase	ENSG00000123572	up
chrX	106243283	106243447	165	*	166	45	0.393144	0.157242	0.235903	303.08	Promoter (<=1kb)	23	106183964	106243474	59511	2	79710	uc004emu.4	27	ENSG00000133131	MORC4	MORC family CW-type zinc finger 4	ENSG00000133131	up
chrX	107070044	107070154	111	*	112	34	0.439528	0.135757	0.30377	234.517	Promoter (<=1kb)	23	107069084	107174867	105784	1	11043	uc004enl.3	960	ENSG00000080561	MID2	midline 2	ENSG00000080561	up
chrX	107225251	107225320	70	*	71	7	0.691291	0.525942	0.165349	49.8087	Promoter (<=1kb)	23	107224094	107225600	1507	2	56156	uc004enn.1	280	ENSG00000170925	TEX13B	testis expressed 13B	ENSG00000170925	up
chrX	111325128	111325263	136	*	137	25	0.532551	0.142093	0.390459	119.607	Promoter (<=1kb)	23	111017542	111326004	308463	2	7224	uc004epl.1	741	ENSG00000072315	TRPC5	transient receptor potential cation channel subfamily C member 5	ENSG00000072315	up
chrX	114525561	114525655	95	*	96	4	0.714148	0.552161	0.161987	21.1721	Promoter (1-2kb)	23	114524292	114542121	17830	1	51213	uc004eqb.3	1269	ENSG00000102021	LUZP4	leucine zipper protein 4	ENSG00000102021	up
chrX	119764985	119765038	54	*	55	6	0.827278	0.664165	0.163113	29.7403	Promoter (<=1kb)	23	119759529	119764005	4477	2	29071	uc004esz.3	-980	ENSG00000171155	C1GALT1C1	C1GALT1 specific chaperone 1	ENSG00000171155	up
chrX	123480596	123480728	133	*	134	16	0.752806	0.606102	0.146704	82.112	Promoter (<=1kb)	23	123480221	123507010	26790	1	4068	uc010nqx.3	375	ENSG00000183918	SH2D1A	SH2 domain containing 1A	ENSG00000183918	up
chrX	123480938	123481019	82	*	83	10	0.777291	0.621911	0.15538	70.9538	Promoter (<=1kb)	23	123480221	123507010	26790	1	4068	uc010nqx.3	717	ENSG00000183918	SH2D1A	SH2 domain containing 1A	ENSG00000183918	up
chrX	128913567	128913980	414	*	415	25	0.698763	0.482732	0.216031	139.578	Promoter (<=1kb)	23	128913892	128929176	15285	1	54440	uc004euu.3	0	ENSG00000122122	SASH3	SAM and SH3 domain containing 3	ENSG00000122122	up
chrX	133930815	133930941	127	*	128	26	0.396297	0.168821	0.227476	118.961	Promoter (<=1kb)	23	133903596	133931185	27590	2	159090	uc004exr.3	244	ENSG00000156504	PABIR2	PABIR family member 2	ENSG00000156504	up
chrX	140336385	140336618	234	*	235	17	0.81771	0.590523	0.227187	74.8393	Promoter (<=1kb)	23	140335596	140336646	1051	2	64663	uc004fbk.3	28	ENSG00000198573	SPANXC	SPANX family member C	ENSG00000198573	up
chrX	148858722	148858856	135	*	136	20	0.814352	0.547854	0.266497	79.2337	Promoter (2-3kb)	23	148855726	148858528	2803	1	100130086	uc022cgm.1	2996	ENSG00000268738	HSFX2	heat shock transcription factor family, X-linked 2	ENSG00000268738	up
chrX	153200014	153200072	59	*	60	11	0.302314	0.111958	0.190357	75.9585	Promoter (<=1kb)	23	153195280	153200607	5328	2	8260	uc004fjm.2	535	ENSG00000102030	NAA10	N-alpha-acetyltransferase 10, NatA catalytic subunit	ENSG00000102030	up
chrY	8551148	8551374	227	*	228	13	0.737509	0.511107	0.226402	65.3553	Promoter (<=1kb)	24	8551411	8551919	509	2	252950	uc004fri.1	545		TTTY18	testis expressed transcript, Y-linked 18		up
chrY	24453739	24453854	116	*	117	18	0.78424	0.611323	0.172917	82.6413	Promoter (1-2kb)	24	24455006	24462352	7347	1	159162	uc004fvc.3	-1152	ENSG00000290336	RBMY2FP	RNA binding motif protein Y-linked family 2 member F, pseudogene	ENSG00000290336	up
chr1	1165302	1165606	305	*	306	32	0.581331	0.766115	-0.184784	-159.034	Promoter (1-2kb)	1	1152288	1167447	15160	2	51150	uc001adh.4	1841	ENSG00000078808	SDF4	stromal cell derived factor 4	ENSG00000078808	down
chr1	1258163	1258217	55	*	56	9	0.40166	0.684814	-0.283154	-21.7225	Promoter (1-2kb)	1	1246965	1260067	13103	2	54973	uc001aee.2	1850	ENSG00000127054	INTS11	integrator complex subunit 11	ENSG00000127054	down
chr1	1267664	1268195	532	*	533	67	0.473741	0.643284	-0.169543	-366.148	Promoter (<=1kb)	1	1266726	1269844	3119	1	83756	uc010nyk.2	938	ENSG00000169962	TAS1R3	taste 1 receptor member 3	ENSG00000169962	down
chr1	1408395	1408450	56	*	57	8	0.273006	0.407148	-0.134141	-52.6664	Promoter (1-2kb)	1	1407164	1431582	24419	1	83858	uc001afv.3	1231	ENSG00000160072	ATAD3B	ATPase family AAA domain containing 3B	ENSG00000160072	down
chr1	1508704	1508767	64	*	65	6	0.562152	0.709431	-0.147278	-49.0289	Promoter (1-2kb)	1	1477053	1510262	33210	2	29101	uc001agd.3	1495	ENSG00000160075	SSU72	SSU72 homolog, RNA polymerase II CTD phosphatase	ENSG00000160075	down
chr1	1656362	1656455	94	*	95	11	0.650177	0.781797	-0.13162	-87.0856	Promoter (<=1kb)	1	1640233	1655791	15559	2	728642	uc009vkv.1	-571	ENSG00000008128	CDK11A	cyclin dependent kinase 11A	ENSG00000008128	down
chr1	1819962	1820202	241	*	242	22	0.421841	0.623623	-0.201783	-133.62	Promoter (2-3kb)	1	1716725	1822526	105802	2	2782	uc001aif.3	2324	ENSG00000078369	GNB1	G protein subunit beta 1	ENSG00000078369	down
chr1	6672306	6672370	65	*	66	10	0.4049	0.560726	-0.155826	-49.9166	Promoter (1-2kb)	1	6673756	6684093	10338	1	148479	uc001aob.4	-1386	ENSG00000116273	PHF13	PHD finger protein 13	ENSG00000116273	down
chr1	8393092	8393147	56	*	57	12	0.536014	0.700882	-0.164868	-60.1384	Promoter (2-3kb)	1	8390198	8404227	14030	1	50651	uc001apc.3	2894	ENSG00000162426	SLC45A1	solute carrier family 45 member 1	ENSG00000162426	down
chr1	9212436	9212509	74	*	75	4	0.434982	0.587234	-0.152251	-21.5008	Promoter (<=1kb)	1	9211727	9211836	110	2	407040	uc021ofw.1	-600	ENSG00000284357	MIR34A	microRNA 34a	ENSG00000284357	down
chr1	10092007	10092071	65	*	66	9	0.706666	0.834638	-0.127971	-81.0137	Promoter (<=1kb)	1	10093041	10241296	148256	1	10277	uc001aqr.4	-970	ENSG00000130939	UBE4B	ubiquitination factor E4B	ENSG00000130939	down
chr1	12251109	12251344	236	*	237	10	0.248896	0.71663	-0.467735	-50.2725	Promoter (<=1kb)	1	12251762	12251839	78	1	100616438	uc021ogi.1	-418	ENSG00000263676	MIR4632	microRNA 4632	ENSG00000263676	down
chr1	14922531	14922679	149	*	150	12	0.49229	0.67777	-0.18548	-48.9736	Promoter (2-3kb)	1	14925213	15394651	469439	1	23254	uc009vog.1	-2534	ENSG00000189337	KAZN	kazrin, periplakin interacting protein	ENSG00000189337	down
chr1	15274051	15276485	2435	*	2436	10	0.460102	0.642418	-0.182317	-47.1567	Promoter (1-2kb)	1	15272415	15394651	122237	1	23254	uc001avq.2	1636	ENSG00000189337	KAZN	kazrin, periplakin interacting protein	ENSG00000189337	down
chr1	17559339	17559481	143	*	144	24	0.519968	0.684769	-0.164801	-137.729	Promoter (<=1kb)	1	17559776	17572501	12726	1	29943	uc010oco.1	-295	ENSG00000142623	PADI1	peptidyl arginine deiminase 1	ENSG00000142623	down
chr1	17944970	17945070	101	*	102	7	0.216586	0.553055	-0.336469	-22.9558	Promoter (<=1kb)	1	17944811	18024370	79560	1	55160	uc010ocs.2	159	ENSG00000074964	ARHGEF10L	Rho guanine nucleotide exchange factor 10 like	ENSG00000074964	down
chr1	19813696	19813785	90	*	91	10	0.712191	0.854968	-0.142777	-77.1302	Promoter (1-2kb)	1	19665267	19812066	146800	2	832	uc021ohr.1	-1630	ENSG00000077549	CAPZB	capping actin protein of muscle Z-line subunit beta	ENSG00000077549	down
chr1	19814000	19814062	63	*	64	6	0.712904	0.852131	-0.139227	-43.6901	Promoter (1-2kb)	1	19665267	19812066	146800	2	832	uc021ohr.1	-1934	ENSG00000077549	CAPZB	capping actin protein of muscle Z-line subunit beta	ENSG00000077549	down
chr1	21950271	21950368	98	*	99	9	0.461891	0.638224	-0.176333	-57.3282	Promoter (1-2kb)	1	21943799	21949011	5213	2	5909	uc001bez.1	-1260	ENSG00000076864	RAP1GAP	RAP1 GTPase activating protein	ENSG00000076864	down
chr1	25070665	25071106	442	*	443	45	0.526312	0.765804	-0.239491	-402.199	Promoter (<=1kb)	1	25071760	25170815	99056	1	25932	uc001bjo.2	-654	ENSG00000169504	CLIC4	chloride intracellular channel 4	ENSG00000169504	down
chr1	25073749	25073950	202	*	203	24	0.5686	0.74944	-0.18084	-131.034	Promoter (1-2kb)	1	25071878	25169078	97201	1	25932	uc001bjp.1	1871	ENSG00000169504	CLIC4	chloride intracellular channel 4	ENSG00000169504	down
chr1	26609162	26609248	87	*	88	8	0.609687	0.752855	-0.143168	-49.6509	Promoter (2-3kb)	1	26606213	26608013	1801	1	83442	uc001blu.3	2949	ENSG00000142669	SH3BGRL3	SH3 domain binding glutamate rich protein like 3	ENSG00000142669	down
chr1	27931311	27931450	140	*	141	15	0.378612	0.56241	-0.183798	-80.4465	Promoter (<=1kb)	1	27877380	27930361	52982	2	27245	uc001boh.1	-950	ENSG00000126705	AHDC1	AT-hook DNA binding motif containing 1	ENSG00000126705	down
chr1	28001396	28001888	493	*	494	54	0.718058	0.873047	-0.154989	-322.923	Promoter (2-3kb)	1	27992572	27998724	6153	2	2537	uc001bop.1	-2672	ENSG00000126709	IFI6	interferon alpha inducible protein 6	ENSG00000126709	down
chr1	32742176	32742285	110	*	111	16	0.359922	0.684195	-0.324273	-105.833	Promoter (2-3kb)	1	32739926	32751766	11841	1	3932	uc001bva.3	2250	ENSG00000182866	LCK	LCK proto-oncogene, Src family tyrosine kinase	ENSG00000182866	down
chr1	36236230	36236473	244	*	245	23	0.531893	0.741777	-0.209885	-138.417	Promoter (<=1kb)	1	36197713	36235551	37839	2	63967	uc009vux.3	-679	ENSG00000092853	CLSPN	claspin	ENSG00000092853	down
chr1	36641636	36641688	53	*	54	5	0.640189	0.809908	-0.169719	-40.1513	Promoter (1-2kb)	1	36643070	36646441	3372	1	55700	uc001cad.3	-1382	ENSG00000116871	MAP7D1	MAP7 domain containing 1	ENSG00000116871	down
chr1	36643970	36645033	1064	*	1065	125	0.677121	0.83752	-0.160399	-752.115	Promoter (<=1kb)	1	36643070	36646441	3372	1	55700	uc001cad.3	900	ENSG00000116871	MAP7D1	MAP7 domain containing 1	ENSG00000116871	down
chr1	39407299	39407395	97	*	98	5	0.189975	0.334427	-0.144452	-44.4184	Promoter (<=1kb)	1	39351479	39407456	55978	2	54933	uc001ccu.1	61	ENSG00000158315	RHBDL2	rhomboid like 2	ENSG00000158315	down
chr1	40235984	40236279	296	*	297	40	0.116367	0.32961	-0.213243	-152.778	Promoter (<=1kb)	1	40235197	40237020	1824	2	64064	uc001ceb.1	741	ENSG00000198754	OXCT2	3-oxoacid CoA-transferase 2	ENSG00000198754	down
chr1	42048616	42048703	88	*	89	7	0.652543	0.79579	-0.143247	-47.571	Promoter (2-3kb)	1	41972036	42050989	78954	2	59269	uc001cgy.3	2286	ENSG00000127124	HIVEP3	HIVEP zinc finger 3	ENSG00000127124	down
chr1	45768539	45768608	70	*	71	6	0.579732	0.764793	-0.185061	-39.2484	Promoter (<=1kb)	1	45769582	45771291	1710	1	400752	uc010olk.2	-974	ENSG00000281912	LINC01144	long intergenic non-protein coding RNA 1144	ENSG00000281912	down
chr1	46805040	46805273	234	*	235	10	0.399771	0.589046	-0.189276	-55.5866	Promoter (<=1kb)	1	46805849	46830824	24976	1	387338	uc001cpr.2	-576	ENSG00000117481	NSUN4	NOP2/Sun RNA methyltransferase 4	ENSG00000117481	down
chr1	46805336	46805514	179	*	180	4	0.373602	0.538984	-0.165382	-20.1345	Promoter (<=1kb)	1	46805849	46830824	24976	1	387338	uc001cpr.2	-335	ENSG00000117481	NSUN4	NOP2/Sun RNA methyltransferase 4	ENSG00000117481	down
chr1	55271667	55272041	375	*	376	71	0.543068	0.732404	-0.189336	-433.296	Promoter (<=1kb)	1	55271736	55307937	36202	1	163747	uc001cya.4	0	ENSG00000162398	CIMAP2	ciliary microtubule associated protein 2	ENSG00000162398	down
chr1	79117928	79118062	135	*	136	14	0.649533	0.814789	-0.165256	-70.74	Promoter (2-3kb)	1	79115477	79129763	14287	1	10561	uc001dip.4	2451	ENSG00000137965	IFI44	interferon induced protein 44	ENSG00000137965	down
chr1	86860586	86860681	96	*	97	11	0.679828	0.821268	-0.14144	-64.4569	Promoter (1-2kb)	1	86812507	86862025	49519	2	57489	uc001dlp.3	1344	ENSG00000122417	ODF2L	outer dense fiber of sperm tails 2 like	ENSG00000122417	down
chr1	107598825	107598908	84	*	85	9	0.70079	0.838939	-0.138149	-58.641	Promoter (<=1kb)	1	107599267	107601916	2650	1	55170	uc010ous.2	-359	ENSG00000198890	PRMT6	protein arginine methyltransferase 6	ENSG00000198890	down
chr1	110199214	110199318	105	*	106	12	0.245833	0.392583	-0.14675	-107.313	Promoter (<=1kb)	1	110198698	110208123	9426	1	2948	uc001dyh.2	516	ENSG00000168765	GSTM4	glutathione S-transferase mu 4	ENSG00000168765	down
chr1	114523681	114523915	235	*	236	11	0.478473	0.739098	-0.260625	-53.561	Promoter (1-2kb)	1	114522030	114524876	2847	1	56944	uc001eet.1	1651	ENSG00000116774	OLFML3	olfactomedin like 3	ENSG00000116774	down
chr1	114523969	114524039	71	*	72	6	0.490161	0.751198	-0.261037	-23.1321	Promoter (1-2kb)	1	114522030	114524876	2847	1	56944	uc001eet.1	1939	ENSG00000116774	OLFML3	olfactomedin like 3	ENSG00000116774	down
chr1	115238214	115238494	281	*	282	5	0.176707	0.446248	-0.269542	-22.8602	Promoter (<=1kb)	1	115215720	115238239	22520	2	270	uc001efe.2	0	ENSG00000116748	AMPD1	adenosine monophosphate deaminase 1	ENSG00000116748	down
chr1	117150628	117150688	61	*	62	13	0.539293	0.722886	-0.183593	-48.3613	Promoter (<=1kb)	1	117127161	117150953	23793	2	3321	uc001egs.1	265	ENSG00000143061	IGSF3	immunoglobulin superfamily member 3	ENSG00000143061	down
chr1	117150773	117150856	84	*	85	6	0.539293	0.722886	-0.183593	-29.6534	Promoter (<=1kb)	1	117127161	117150953	23793	2	3321	uc001egs.1	97	ENSG00000143061	IGSF3	immunoglobulin superfamily member 3	ENSG00000143061	down
chr1	146401779	146401922	144	*	145	5	0.237969	0.49806	-0.260091	-34.6246	Promoter (2-3kb)	1	146404589	146467744	63156	1	149013	uc010ozl.3	-2667	ENSG00000268043	NBPF12	NBPF member 12	ENSG00000268043	down
chr1	155659501	155659564	64	*	65	7	0.42905	0.594429	-0.165379	-31.2408	Promoter (<=1kb)	1	155658885	155708800	49916	1	7818	uc001flq.3	616	ENSG00000132676	DAP3	death associated protein 3	ENSG00000132676	down
chr1	156183728	156183796	69	*	70	14	0.525936	0.688928	-0.162992	-108.681	Promoter (<=1kb)	1	156182779	156209868	27090	1	11243	uc021pba.1	949	ENSG00000160783	PMF1	polyamine modulated factor 1	ENSG00000160783	down
chr1	156184001	156184094	94	*	95	5	0.55534	0.719247	-0.163907	-30.9914	Promoter (1-2kb)	1	156182779	156209868	27090	1	11243	uc021pba.1	1222	ENSG00000160783	PMF1	polyamine modulated factor 1	ENSG00000160783	down
chr1	156873489	156873765	277	*	278	21	0.518216	0.757672	-0.239456	-134.277	Promoter (2-3kb)	1	156876068	156878828	2761	1	375033	uc009wsl.1	-2303	ENSG00000187800	PEAR1	platelet endothelial aggregation receptor 1	ENSG00000187800	down
chr1	159899096	159899623	528	*	529	61	0.579559	0.752501	-0.172942	-376.219	Promoter (2-3kb)	1	159896829	159902259	5431	2	57549	uc001fup.2	2636	ENSG00000085552	IGSF9	immunoglobulin superfamily member 9	ENSG00000085552	down
chr1	160233040	160233230	191	*	192	18	0.488519	0.662593	-0.174074	-84.6387	Promoter (<=1kb)	1	160185505	160232350	46846	2	50717	uc010pjb.1	-690	ENSG00000132716	DCAF8	DDB1 and CUL4 associated factor 8	ENSG00000132716	down
chr1	160233287	160233445	159	*	160	16	0.482538	0.650127	-0.167589	-90.6839	Promoter (<=1kb)	1	160185505	160232350	46846	2	50717	uc010pjb.1	-937	ENSG00000132716	DCAF8	DDB1 and CUL4 associated factor 8	ENSG00000132716	down
chr1	160255156	160255695	540	*	541	48	0.392466	0.584632	-0.192166	-254.855	Promoter (<=1kb)	1	160246599	160254941	8343	2	5824	uc021pbq.1	-215	ENSG00000162735	PEX19	peroxisomal biogenesis factor 19	ENSG00000162735	down
chr1	160991668	160991720	53	*	54	9	0.0948535	0.21323	-0.118376	-133.212	Promoter (<=1kb)	1	160965001	160991133	26133	2	50848	uc009wtt.3	-535	ENSG00000158769	F11R	F11 receptor	ENSG00000158769	down
chr1	204954962	204955319	358	*	359	18	0.529361	0.762938	-0.233577	-77.7197	Promoter (<=1kb)	1	204955803	204991950	36148	1	23114	uc001hbm.2	-484	ENSG00000163531	NFASC	neurofascin	ENSG00000163531	down
chr1	205226373	205226461	89	*	90	7	0.515944	0.716299	-0.200354	-37.4552	Promoter (<=1kb)	1	205226359	205242471	16113	1	9911	uc001hcc.2	14	ENSG00000133069	TMCC2	transmembrane and coiled-coil domain family 2	ENSG00000133069	down
chr1	206786119	206786272	154	*	155	21	0.230044	0.477148	-0.247104	-109.413	Promoter (<=1kb)	1	206778087	206785904	7818	2	1939	uc010prw.1	-215	ENSG00000143486	EIF2D	eukaryotic translation initiation factor 2D	ENSG00000143486	down
chr1	212963900	212964121	222	*	223	19	0.616912	0.783708	-0.166797	-84.6469	Promoter (1-2kb)	1	212899495	212965139	65645	2	25936	uc001hjm.3	1018	ENSG00000117697	NSL1	NSL1 component of MIS12 kinetochore complex	ENSG00000117697	down
chr1	213189443	213189511	69	*	70	6	0.268092	0.414737	-0.146645	-40.5867	Promoter (<=1kb)	1	213165524	213189168	23645	2	90806	uc010ptq.2	-275	ENSG00000174606	ANGEL2	angel homolog 2	ENSG00000174606	down
chr1	213189640	213190013	374	*	375	39	0.643902	0.802697	-0.158795	-231.857	Promoter (<=1kb)	1	213165524	213189168	23645	2	90806	uc010ptq.2	-472	ENSG00000174606	ANGEL2	angel homolog 2	ENSG00000174606	down
chr1	214726313	214726367	55	*	56	6	0.501627	0.65962	-0.157992	-32.9246	Promoter (1-2kb)	1	214701619	214725024	23406	2	5784	uc001hkl.2	-1289	ENSG00000152104	PTPN14	protein tyrosine phosphatase non-receptor type 14	ENSG00000152104	down
chr1	226923746	226923953	208	*	209	22	0.414741	0.571275	-0.156534	-101.538	Promoter (2-3kb)	1	226819391	226926876	107486	2	3707	uc010pvo.2	2923	ENSG00000143772	ITPKB	inositol-trisphosphate 3-kinase B	ENSG00000143772	down
chr1	227172757	227172848	92	*	93	8	0.47891	0.651701	-0.17279	-52.9174	Promoter (2-3kb)	1	227170595	227175246	4652	1	56997	uc009xer.1	2162	ENSG00000163050	COQ8A	coenzyme Q8A	ENSG00000163050	down
chr2	1415296	1415393	98	*	99	7	0.577587	0.76004	-0.182453	-24.6543	Promoter (1-2kb)	2	1417233	1443171	25939	1	7173	uc010yin.1	-1840	ENSG00000115705	TPO	thyroid peroxidase	ENSG00000115705	down
chr2	3606495	3606562	68	*	69	8	0.230858	0.371048	-0.140189	-68.5625	Promoter (<=1kb)	2	3605976	3609340	3365	1	100506054	uc021vdo.1	519	ENSG00000234171	RNASEH1-DT	RNASEH1 divergent transcript	ENSG00000234171	down
chr2	3606860	3606909	50	*	51	11	0.335038	0.464968	-0.12993	-70.0653	Promoter (<=1kb)	2	3605976	3609340	3365	1	100506054	uc021vdo.1	884	ENSG00000234171	RNASEH1-DT	RNASEH1 divergent transcript	ENSG00000234171	down
chr2	3653232	3653484	253	*	254	26	0.39055	0.581315	-0.190765	-138.791	Promoter (<=1kb)	2	3653642	3692234	38593	1	78989	uc010ewp.4	-158	ENSG00000118004	COLEC11	collectin subfamily member 11	ENSG00000118004	down
chr2	3703443	3703535	93	*	94	4	0.484183	0.640818	-0.156635	-21.376	Promoter (2-3kb)	2	3705786	3750260	44475	1	55821	uc010ewt.3	-2251	ENSG00000151360	ALLC	allantoicase	ENSG00000151360	down
chr2	9613960	9614135	176	*	177	28	0.412594	0.56865	-0.156056	-139.502	Promoter (<=1kb)	2	9614670	9628591	13922	1	285148	uc002qzr.3	-535	ENSG00000134330	IAH1	isoamyl acetate hydrolyzing esterase 1 (putative)	ENSG00000134330	down
chr2	24398415	24398743	329	*	330	40	0.532161	0.762776	-0.230615	-306.898	Promoter (<=1kb)	2	24397972	24414567	16596	1	653140	uc002rfc.3	443	ENSG00000186453	FAM228A	family with sequence similarity 228 member A	ENSG00000186453	down
chr2	27305361	27305559	199	*	200	35	0.547779	0.707751	-0.159972	-191.072	Promoter (<=1kb)	2	27306465	27309265	2801	1	11117	uc002rik.4	-906	ENSG00000138080	EMILIN1	elastin microfibril interfacer 1	ENSG00000138080	down
chr2	27578258	27578343	86	*	87	11	0.666959	0.80262	-0.135661	-84.8995	Promoter (1-2kb)	2	27548716	27579359	30644	2	2976	uc002rju.2	1016	ENSG00000115207	GTF3C2	general transcription factor IIIC subunit 2	ENSG00000115207	down
chr2	27600814	27600872	59	*	60	6	0.448591	0.609371	-0.160779	-37.2767	Promoter (2-3kb)	2	27600098	27603311	3214	2	130557	uc002rkj.3	2439	ENSG00000163795	ZNF513	zinc finger protein 513	ENSG00000163795	down
chr2	27601527	27601694	168	*	169	22	0.5333	0.683855	-0.150556	-133.159	Promoter (1-2kb)	2	27600098	27603311	3214	2	130557	uc002rkj.3	1617	ENSG00000163795	ZNF513	zinc finger protein 513	ENSG00000163795	down
chr2	27650307	27650532	226	*	227	23	0.486741	0.731363	-0.244622	-160.9	Promoter (<=1kb)	2	27650657	27665124	14468	1	29959	uc002rko.3	-125	ENSG00000115216	NRBP1	nuclear receptor binding protein 1	ENSG00000115216	down
chr2	38151565	38151707	143	*	144	16	0.575869	0.725946	-0.150077	-108.022	Promoter (<=1kb)	2	38152462	38225506	73045	1	151393	uc002rqk.1	-755	ENSG00000115841	RMDN2	regulator of microtubule dynamics 2	ENSG00000115841	down
chr2	48008465	48009344	880	*	881	60	0.501573	0.73058	-0.229007	-427.887	Promoter (<=1kb)	2	48010221	48028471	18251	1	2956	uc002rwc.2	-877	ENSG00000116062	MSH6	mutS homolog 6	ENSG00000116062	down
chr2	56215177	56215270	94	*	95	13	0.33919	0.569261	-0.230071	-45.6985	Promoter (<=1kb)	2	56216085	56216194	110	2	406998	uc010ype.1	924	ENSG00000207798	MIR216A	microRNA 216a	ENSG00000207798	down
chr2	62080208	62080341	134	*	135	20	0.373529	0.59841	-0.224881	-131.52	Promoter (<=1kb)	2	62051983	62081278	29296	2	84140	uc002sbm.4	937	ENSG00000170264	FAM161A	FAM161 centrosomal protein A	ENSG00000170264	down
chr2	65660519	65660937	419	*	420	48	0.461084	0.630905	-0.16982	-267.814	Promoter (<=1kb)	2	65559121	65659656	100536	2	200734	uc010fcx.1	-863	ENSG00000198369	SPRED2	sprouty related EVH1 domain containing 2	ENSG00000198369	down
chr2	73216997	73217546	550	*	551	44	0.525478	0.756606	-0.231129	-305.505	Promoter (1-2kb)	2	73169165	73215477	46313	2	94097	uc010fes.3	-1520	ENSG00000144040	SFXN5	sideroflexin 5	ENSG00000144040	down
chr2	74406475	74406549	75	*	76	9	0.272518	0.405426	-0.132908	-61.4488	Promoter (<=1kb)	2	74391149	74405995	14847	2	55233	uc002ski.2	-480	ENSG00000114978	MOB1A	MOB kinase activator 1A	ENSG00000114978	down
chr2	74643342	74643418	77	*	78	8	0.346457	0.509992	-0.163534	-49.168	Promoter (1-2kb)	2	74641303	74644844	3542	2	388963	uc010yrq.1	1426	ENSG00000284308	C2orf81	chromosome 2 open reading frame 81	ENSG00000284308	down
chr2	85640564	85640636	73	*	74	15	0.204784	0.344217	-0.139432	-82.5593	Promoter (<=1kb)	2	85621871	85641197	19327	2	822	uc010fgi.2	561	ENSG00000042493	CAPG	capping actin protein, gelsolin like	ENSG00000042493	down
chr2	98351167	98351238	72	*	73	7	0.586532	0.756126	-0.169594	-42.1284	Promoter (<=1kb)	2	98350869	98356323	5455	1	7535	uc002syf.1	298	ENSG00000115085	ZAP70	zeta chain of T cell receptor associated protein kinase 70	ENSG00000115085	down
chr2	99951238	99951474	237	*	238	39	0.715685	0.871545	-0.15586	-268.021	Promoter (1-2kb)	2	99935487	99952860	17374	2	10190	uc002szz.3	1386	ENSG00000115514	TXNDC9	thioredoxin domain containing 9	ENSG00000115514	down
chr2	102092138	102092231	94	*	95	6	0.448251	0.595685	-0.147434	-32.5489	Promoter (<=1kb)	2	102013823	102091165	77343	2	731220	uc010yvx.1	-973	ENSG00000196460	RFX8	regulatory factor X8	ENSG00000196460	down
chr2	110705722	110705846	125	*	126	8	0.140415	0.437114	-0.2967	-23.4643	Promoter (<=1kb)	2	110704941	110726149	21209	1	100271835	uc010fjs.3	781	ENSG00000284337	LIMS3-LOC440895	LIMS3-LOC440895 readthrough	ENSG00000284337	down
chr2	120435903	120436296	394	*	395	29	0.374158	0.588111	-0.213953	-175.991	Promoter (<=1kb)	2	120436743	120439694	2952	1	80775	uc002tmc.1	-447	ENSG00000144120	TMEM177	transmembrane protein 177	ENSG00000144120	down
chr2	173422702	173422936	235	*	236	16	0.53833	0.765087	-0.226756	-83.3819	Promoter (1-2kb)	2	173420779	173463862	43084	1	5163	uc010zeb.2	1923	ENSG00000152256	PDK1	pyruvate dehydrogenase kinase 1	ENSG00000152256	down
chr2	177004454	177004683	230	*	231	40	0.142699	0.362991	-0.220293	-325.029	Promoter (2-3kb)	2	176999569	177001826	2258	2	100506783	uc002ukq.3	-2628		HOXD-AS2	HOXD cluster antisense RNA 2		down
chr2	178079431	178079510	80	*	81	11	0.453632	0.594728	-0.141095	-60.7336	Promoter (1-2kb)	2	178081404	178088580	7177	1	220988	uc002ule.3	-1894	ENSG00000170144	HNRNPA3	heterogeneous nuclear ribonucleoprotein A3	ENSG00000170144	down
chr2	192130292	192130814	523	*	524	27	0.224247	0.417832	-0.193585	-203.743	Promoter (2-3kb)	2	192127725	192228601	100877	1	4430	uc002uss.1	2567	ENSG00000128641	MYO1B	myosin IB	ENSG00000128641	down
chr2	202900484	202901150	667	*	668	104	0.31525	0.533793	-0.218543	-921.892	Promoter (1-2kb)	2	202899310	202903160	3851	1	8324	uc002uyw.1	1174	ENSG00000155760	FZD7	frizzled class receptor 7	ENSG00000155760	down
chr2	207022719	207023159	441	*	442	43	0.434615	0.65158	-0.216964	-248.479	Promoter (<=1kb)	2	206987803	207023918	36116	2	4719	uc010ziq.2	759	ENSG00000023228	NDUFS1	NADH:ubiquinone oxidoreductase core subunit S1	ENSG00000023228	down
chr2	209224518	209224701	184	*	185	20	0.474608	0.682107	-0.207499	-98.5089	Promoter (<=1kb)	2	209224569	209359231	134663	1	5746	uc010zjb.2	0	ENSG00000144407	PTH2R	parathyroid hormone 2 receptor	ENSG00000144407	down
chr2	238321730	238321816	87	*	88	11	0.21204	0.365569	-0.153528	-75.0184	Promoter (1-2kb)	2	238232655	238322850	90196	2	1293	uc002vwl.2	1034	ENSG00000163359	COL6A3	collagen type VI alpha 3 chain	ENSG00000163359	down
chr2	242501320	242501538	219	*	220	31	0.136748	0.280883	-0.144134	-188.472	Promoter (2-3kb)	2	242483801	242498558	14758	2	100379249	uc021vzh.2	-2762		BOK-AS1	BOK antisense RNA 1		down
chr3	9924381	9924453	73	*	74	9	0.69264	0.822081	-0.129441	-89.5581	Promoter (2-3kb)	3	9908394	9921938	13545	2	63924	uc021wsw.1	-2443	ENSG00000187288	CIDEC	cell death inducing DFFA like effector c	ENSG00000187288	down
chr3	14694270	14694366	97	*	98	19	0.595212	0.733643	-0.138431	-134.861	Promoter (1-2kb)	3	14693253	14714166	20914	1	51244	uc003byw.3	1017	ENSG00000154781	CCDC174	coiled-coil domain containing 174	ENSG00000154781	down
chr3	33841335	33841504	170	*	171	26	0.715092	0.880413	-0.165321	-155.589	Promoter (1-2kb)	3	33840063	33911199	71137	1	10015	uc003cfy.4	1272	ENSG00000170248	PDCD6IP	programmed cell death 6 interacting protein	ENSG00000170248	down
chr3	48660412	48660685	274	*	275	13	0.437729	0.637679	-0.19995	-60.2197	Promoter (1-2kb)	3	48658275	48659189	915	2	440955	uc011bbo.2	-1223	ENSG00000183396	TMEM89	transmembrane protein 89	ENSG00000183396	down
chr3	49822808	49822908	101	*	102	14	0.537601	0.700578	-0.162977	-74.8995	Promoter (<=1kb)	3	49761728	49823627	61900	2	9807	uc021wyl.1	719	ENSG00000176095	IP6K1	inositol hexakisphosphate kinase 1	ENSG00000176095	down
chr3	50350144	50350253	110	*	111	11	0.595336	0.728401	-0.133064	-65.5164	Promoter (<=1kb)	3	50337320	50349812	12493	2	3373	uc003czs.3	-332	ENSG00000114378	HYAL1	hyaluronidase 1	ENSG00000114378	down
chr3	50357323	50358481	1159	*	1160	67	0.539619	0.676944	-0.137325	-345.856	Promoter (1-2kb)	3	50355221	50360213	4993	2	8692	uc003czx.3	1732	ENSG00000068001	HYAL2	hyaluronidase 2	ENSG00000068001	down
chr3	52304175	52304252	78	*	79	7	0.343797	0.519356	-0.175559	-44.0638	Promoter (1-2kb)	3	52302294	52302377	84	2	406890	uc011bee.2	-1798	ENSG00000199150	MIRLET7G	microRNA let-7g	ENSG00000199150	down
chr3	52487735	52488141	407	*	408	16	0.462434	0.710221	-0.247787	-97.9069	Promoter (<=1kb)	3	52485107	52488057	2951	2	7134	uc003deb.3	0	ENSG00000114854	TNNC1	troponin C1, slow skeletal and cardiac type	ENSG00000114854	down
chr3	69061529	69061666	138	*	139	7	0.407657	0.586114	-0.178457	-39.3478	Promoter (<=1kb)	3	69036596	69061594	24999	2	285203	uc003dnm.1	0	ENSG00000163378	EOGT	EGF domain specific O-linked N-acetylglucosamine transferase	ENSG00000163378	down
chr3	101230758	101230960	203	*	204	26	0.398846	0.621404	-0.222557	-145.878	Promoter (1-2kb)	3	101043118	101232085	188968	2	57337	uc003dut.3	1125	ENSG00000138468	SENP7	SUMO specific peptidase 7	ENSG00000138468	down
chr3	101406362	101406502	141	*	142	11	0.38525	0.580675	-0.195425	-48.4138	Promoter (<=1kb)	3	101399934	101405563	5630	2	6152	uc003dvh.1	-799	ENSG00000114391	RPL24	ribosomal protein L24	ENSG00000114391	down
chr3	125877455	125877533	79	*	80	6	0.425465	0.566335	-0.14087	-36.8336	Promoter (<=1kb)	3	125869943	125877482	7540	2	10840	uc003eip.1	0	ENSG00000144908	ALDH1L1	aldehyde dehydrogenase 1 family member L1	ENSG00000144908	down
chr3	148848115	148848498	384	*	385	31	0.484927	0.658787	-0.173859	-222.26	Promoter (<=1kb)	3	148847425	148871922	24498	1	84343	uc021xfk.1	690	ENSG00000163755	HPS3	HPS3 biogenesis of lysosomal organelles complex 2 subunit 1	ENSG00000163755	down
chr3	169531826	169532045	220	*	221	9	0.546144	0.723313	-0.177169	-67.9218	Promoter (1-2kb)	3	169513429	169530574	17146	2	151827	uc021xhd.1	-1252	ENSG00000171757	LRRC34	leucine rich repeat containing 34	ENSG00000171757	down
chr3	179171014	179171206	193	*	194	22	0.645878	0.818633	-0.172755	-135.9	Promoter (1-2kb)	3	179113876	179169371	55496	2	59345	uc003fjv.4	-1643	ENSG00000114450	GNB4	G protein subunit beta 4	ENSG00000114450	down
chr3	184041215	184041274	60	*	61	8	0.606647	0.752243	-0.145596	-57.048	Promoter (2-3kb)	3	184043484	184043559	76	1	692107	uc003fnz.3	-2210	ENSG00000212158	SNORD66	small nucleolar RNA, C/D box 66	ENSG00000212158	down
chr3	186287253	186287409	157	*	158	16	0.382689	0.748293	-0.365604	-89.5322	Promoter (<=1kb)	3	186287952	186303589	15638	1	51726	uc003fqi.3	-543	ENSG00000090520	DNAJB11	DnaJ heat shock protein family (Hsp40) member B11	ENSG00000090520	down
chr3	195596105	195596802	698	*	699	75	0.537084	0.733352	-0.196268	-496.31	Promoter (<=1kb)	3	195590236	195596561	6326	2	10188	uc003fvq.1	0	ENSG00000061938	TNK2	tyrosine kinase non receptor 2	ENSG00000061938	down
chr3	195953764	195954002	239	*	240	20	0.630947	0.827323	-0.196376	-115.338	Promoter (<=1kb)	3	195954395	195959865	5471	1	200931	uc010iac.1	-393	ENSG00000163959	SLC51A	solute carrier family 51 subunit alpha	ENSG00000163959	down
chr3	196157152	196157220	69	*	70	5	0.642029	0.823182	-0.181153	-24.5046	Promoter (2-3kb)	3	196080369	196159345	78977	2	26043	uc003fwm.4	2125	ENSG00000163960	UBXN7	UBX domain protein 7	ENSG00000163960	down
chr4	965946	966002	57	*	58	7	0.410299	0.596264	-0.185966	-35.0007	Promoter (1-2kb)	4	952672	967348	14677	2	1609	uc003gbw.4	1346	ENSG00000145214	DGKQ	diacylglycerol kinase theta	ENSG00000145214	down
chr4	982925	983441	517	*	518	91	0.687271	0.866074	-0.178803	-835.089	Promoter (2-3kb)	4	980785	998317	17533	1	3425	uc003gca.3	2140	ENSG00000127415	IDUA	alpha-L-iduronidase	ENSG00000127415	down
chr4	1164525	1164589	65	*	66	15	0.458491	0.609051	-0.150559	-73.2332	Promoter (<=1kb)	4	1160723	1165274	4552	2	10417	uc003gcm.1	685	ENSG00000159674	SPON2	spondin 2	ENSG00000159674	down
chr4	1234365	1234420	56	*	57	14	0.541761	0.690211	-0.14845	-107.389	Promoter (1-2kb)	4	1231213	1235711	4499	2	1487	uc003gcx.1	1291	ENSG00000159692	CTBP1	C-terminal binding protein 1	ENSG00000159692	down
chr4	1234589	1234818	230	*	231	24	0.630083	0.767516	-0.137433	-157.822	Promoter (<=1kb)	4	1231213	1235711	4499	2	1487	uc003gcx.1	893	ENSG00000159692	CTBP1	C-terminal binding protein 1	ENSG00000159692	down
chr4	1234928	1235484	557	*	558	35	0.647582	0.7928	-0.145218	-201.275	Promoter (<=1kb)	4	1231213	1235711	4499	2	1487	uc003gcx.1	227	ENSG00000159692	CTBP1	C-terminal binding protein 1	ENSG00000159692	down
chr4	1304486	1305132	647	*	648	88	0.53504	0.765791	-0.230751	-712.148	Promoter (<=1kb)	4	1303599	1333925	30327	1	10296	uc011bvd.2	887	ENSG00000090316	MAEA	macrophage erythroblast attacher, E3 ubiquitin ligase	ENSG00000090316	down
chr4	1720072	1720128	57	*	58	8	0.59901	0.747178	-0.148169	-46.1186	Promoter (<=1kb)	4	1717679	1720353	2675	2	92305	uc010iby.3	225	ENSG00000168936	TMEM129	transmembrane protein 129, E3 ubiquitin ligase	ENSG00000168936	down
chr4	1720213	1720439	227	*	228	21	0.574659	0.717326	-0.142666	-106.834	Promoter (<=1kb)	4	1717679	1720353	2675	2	92305	uc010iby.3	0	ENSG00000168936	TMEM129	transmembrane protein 129, E3 ubiquitin ligase	ENSG00000168936	down
chr4	1804682	1804773	92	*	93	17	0.515578	0.66444	-0.148862	-83.4171	Promoter (1-2kb)	4	1803094	1805563	2470	1	2261	uc010icb.1	1588	ENSG00000068078	FGFR3	fibroblast growth factor receptor 3	ENSG00000068078	down
chr4	3387282	3387378	97	*	98	16	0.444972	0.627425	-0.182452	-124.112	Promoter (<=1kb)	4	3386883	3430325	43443	1	6002	uc010icu.1	399	ENSG00000159788	RGS12	regulator of G protein signaling 12	ENSG00000159788	down
chr4	4545304	4545411	108	*	109	15	0.707683	0.856492	-0.148809	-91.5945	Promoter (1-2kb)	4	4543858	4712664	168807	1	100507266	uc003gid.3	1446	ENSG00000247708	STX18-AS1	STX18 antisense RNA 1 (head to head)	ENSG00000247708	down
chr4	4545476	4545550	75	*	76	14	0.707683	0.856492	-0.148809	-81.4596	Promoter (1-2kb)	4	4543858	4712664	168807	1	100507266	uc003gid.3	1618	ENSG00000247708	STX18-AS1	STX18 antisense RNA 1 (head to head)	ENSG00000247708	down
chr4	7939196	7939349	154	*	155	11	0.335308	0.479815	-0.144507	-62.6654	Promoter (2-3kb)	4	7760440	7941653	181214	2	60312	uc003gkg.1	2304	ENSG00000196526	AFAP1	actin filament associated protein 1	ENSG00000196526	down
chr4	40516824	40516984	161	*	162	12	0.543375	0.726862	-0.183487	-54.0223	Promoter (<=1kb)	4	40439788	40516592	76805	2	54502	uc003gvg.1	-232	ENSG00000163694	RBM47	RNA binding motif protein 47	ENSG00000163694	down
chr4	71703765	71703853	89	*	90	11	0.522766	0.664599	-0.141832	-52.6137	Promoter (1-2kb)	4	71681499	71705033	23535	2	2926	uc011caz.1	1180	ENSG00000132463	GRSF1	G-rich RNA sequence binding factor 1	ENSG00000132463	down
chr4	88311237	88311469	233	*	234	22	0.389704	0.562902	-0.173198	-91.1499	Promoter (<=1kb)	4	88257691	88312455	54765	2	51170	uc003hqp.2	986	ENSG00000198189	HSD17B11	hydroxysteroid 17-beta dehydrogenase 11	ENSG00000198189	down
chr4	119275341	119275472	132	*	133	20	0.559138	0.731437	-0.172299	-85.4038	Promoter (1-2kb)	4	119201193	119273922	72730	2	8492	uc003ica.2	-1419	ENSG00000164099	PRSS12	serine protease 12	ENSG00000164099	down
chr4	141563132	141563549	418	*	419	31	0.450394	0.743521	-0.293127	-297.514	Promoter (<=1kb)	4	141562345	141564234	1890	2	644962	uc031shd.1	685		TNRC18P1	trinucleotide repeat containing 18 pseudogene 1		down
chr4	184018462	184018585	124	*	125	9	0.489961	0.64571	-0.155749	-51.6454	Promoter (1-2kb)	4	184018174	184020352	2179	2	152641	uc003ivj.1	1767	ENSG00000251359	WWC2-AS2	WWC2 antisense RNA 2	ENSG00000251359	down
chr4	191014893	191014997	105	*	106	9	0.434965	0.679229	-0.244264	-26.0164	Promoter (2-3kb)	4	191012063	191013442	1380	1	26583	uc031sih.1	2830	ENSG00000281720	DUX4L8	double homeobox 4 like 8 (pseudogene)	ENSG00000281720	down
chr5	843168	843240	73	*	74	11	0.417893	0.631128	-0.213236	-34.3919	Promoter (<=1kb)	5	825279	842610	17332	2	79844	uc010itd.1	-558	ENSG00000188818	ZDHHC11	zinc finger DHHC-type containing 11	ENSG00000188818	down
chr5	891082	891674	593	*	594	57	0.427213	0.656932	-0.229719	-414.657	Promoter (<=1kb)	5	863850	891402	27553	2	65980	uc003jbl.3	0	ENSG00000028310	BRD9	bromodomain containing 9	ENSG00000028310	down
chr5	1223186	1223295	110	*	111	22	0.356009	0.532165	-0.176156	-102.416	Promoter (2-3kb)	5	1225470	1246304	20835	1	348932	uc003jby.2	-2175	ENSG00000164363	SLC6A18	solute carrier family 6 member 18	ENSG00000164363	down
chr5	34840036	34840434	399	*	400	37	0.602554	0.787167	-0.184613	-197.41	Promoter (<=1kb)	5	34839269	34899564	60296	1	153657	uc003jiu.3	767	ENSG00000205838	TTC23L	tetratricopeptide repeat domain 23 like	ENSG00000205838	down
chr5	38845011	38845401	391	*	392	41	0.241016	0.421081	-0.180065	-307.253	Promoter (<=1kb)	5	38845960	38886759	40800	1	9180	uc003jlm.2	-559	ENSG00000145623	OSMR	oncostatin M receptor	ENSG00000145623	down
chr5	41926398	41926623	226	*	227	23	0.392996	0.565379	-0.172383	-133.562	Promoter (1-2kb)	5	41925356	41941672	16317	1	26272	uc003jmq.3	1042	ENSG00000151876	FBXO4	F-box protein 4	ENSG00000151876	down
chr5	74061857	74061921	65	*	66	12	0.487194	0.641427	-0.154233	-59.9812	Promoter (<=1kb)	5	74062816	74072737	9922	1	10412	uc003kdk.2	-895	ENSG00000164346	NSA2	NSA2 ribosome biogenesis factor	ENSG00000164346	down
chr5	74062038	74062124	87	*	88	19	0.462589	0.614611	-0.152022	-103.674	Promoter (<=1kb)	5	74062816	74072737	9922	1	10412	uc003kdk.2	-692	ENSG00000164346	NSA2	NSA2 ribosome biogenesis factor	ENSG00000164346	down
chr5	127872054	127872124	71	*	72	10	0.429966	0.595304	-0.165337	-42.5269	Promoter (1-2kb)	5	127593601	127873735	280135	2	2201	uc003kuu.3	1611	ENSG00000138829	FBN2	fibrillin 2	ENSG00000138829	down
chr5	133304812	133305092	281	*	282	26	0.518222	0.705846	-0.187624	-131.545	Promoter (<=1kb)	5	133291198	133304406	13209	2	56951	uc003kyo.3	-406	ENSG00000113583	C5orf15	chromosome 5 open reading frame 15	ENSG00000113583	down
chr5	134780086	134780184	99	*	100	5	0.54909	0.73235	-0.18326	-25.6732	Promoter (2-3kb)	5	134779904	134783038	3135	2	140947	uc003lav.3	2854	ENSG00000251380	DCANP1	dendritic cell associated nuclear protein 1	ENSG00000251380	down
chr5	137549734	137549833	100	*	101	17	0.348651	0.760224	-0.411573	-77.2106	Promoter (<=1kb)	5	137541563	137549032	7470	2	8697	uc003lcm.1	-702	ENSG00000094880	CDC23	cell division cycle 23	ENSG00000094880	down
chr5	137802427	137802898	472	*	473	36	0.536861	0.782852	-0.245991	-261.931	Promoter (1-2kb)	5	137801181	137805004	3824	1	1958	uc003ldb.1	1246	ENSG00000120738	EGR1	early growth response 1	ENSG00000120738	down
chr5	150155625	150155678	54	*	55	8	0.548496	0.72123	-0.172735	-35.4944	Promoter (1-2kb)	5	150157508	150176298	18791	1	85027	uc003lsw.3	-1830	ENSG00000256235	SMIM3	small integral membrane protein 3	ENSG00000256235	down
chr5	154235735	154235809	75	*	76	6	0.727674	0.872403	-0.144729	-46.0387	Promoter (1-2kb)	5	154237809	154256352	18544	1	9337	uc003lvu.3	-2000	ENSG00000155508	CNOT8	CCR4-NOT transcription complex subunit 8	ENSG00000155508	down
chr5	154235981	154236302	322	*	323	21	0.648111	0.794496	-0.146385	-157.701	Promoter (1-2kb)	5	154237809	154256352	18544	1	9337	uc003lvu.3	-1507	ENSG00000155508	CNOT8	CCR4-NOT transcription complex subunit 8	ENSG00000155508	down
chr5	154236529	154236596	68	*	69	4	0.429079	0.57214	-0.143062	-33.4151	Promoter (1-2kb)	5	154237809	154256352	18544	1	9337	uc003lvu.3	-1213	ENSG00000155508	CNOT8	CCR4-NOT transcription complex subunit 8	ENSG00000155508	down
chr5	168726534	168726954	421	*	422	25	0.106684	0.273182	-0.166497	-177.561	Promoter (1-2kb)	5	168088738	168728133	639396	2	6586	uc003mab.4	1179	ENSG00000184347	SLIT3	slit guidance ligand 3	ENSG00000184347	down
chr5	176826964	176827673	710	*	711	157	0.232208	0.395523	-0.163315	-1120.02	Promoter (<=1kb)	5	176827108	176827637	530	2	345456	uc003mgl.2	0	ENSG00000196570	PFN3	profilin 3	ENSG00000196570	down
chr5	176918899	176919602	704	*	705	98	0.651075	0.814747	-0.163672	-614.565	Promoter (<=1kb)	5	176910395	176918942	8548	2	9260	uc003mha.1	0	ENSG00000196923	PDLIM7	PDZ and LIM domain 7	ENSG00000196923	down
chr5	179920573	179920658	86	*	87	6	0.500612	0.666267	-0.165655	-29.305	Promoter (<=1kb)	5	179921417	180005353	83937	1	57472	uc003mlx.3	-759	ENSG00000113300	CNOT6	CCR4-NOT transcription complex subunit 6	ENSG00000113300	down
chr5	179920874	179920972	99	*	100	18	0.431434	0.607431	-0.175997	-109.007	Promoter (<=1kb)	5	179921417	180005353	83937	1	57472	uc003mlx.3	-445	ENSG00000113300	CNOT6	CCR4-NOT transcription complex subunit 6	ENSG00000113300	down
chr6	7315319	7315752	434	*	435	50	0.613212	0.778787	-0.165575	-254.704	Promoter (1-2kb)	6	7281288	7313541	32254	2	6745	uc003mxf.4	-1778	ENSG00000124783	SSR1	signal sequence receptor subunit 1	ENSG00000124783	down
chr6	10436437	10436572	136	*	137	16	0.508943	0.714969	-0.206026	-101.867	Promoter (1-2kb)	6	10428018	10435055	7038	2	221718	uc003myz.2	-1382		LINC00518	long intergenic non-protein coding RNA 518		down
chr6	27114970	27115035	66	*	67	13	0.199787	0.370041	-0.170254	-50.9948	Promoter (<=1kb)	6	27114861	27115341	481	1	85235	uc003niz.4	109	ENSG00000274997	H2AC12	H2A clustered histone 12	ENSG00000274997	down
chr6	27115151	27115219	69	*	70	13	0.19758	0.383383	-0.185803	-54.2666	Promoter (<=1kb)	6	27115405	27115467	63	1	100422934	uc021yoz.1	-186	ENSG00000265565	MIR3143	microRNA 3143	ENSG00000265565	down
chr6	29894429	29894564	136	*	137	21	0.245568	0.722467	-0.476899	-124.73	Promoter (1-2kb)	6	29892369	29893428	1060	2	80868	uc003noh.1	-1001		HCG4B	HLA complex group 4B		down
chr6	33561179	33561267	89	*	90	14	0.341868	0.510058	-0.168189	-71.8732	Promoter (<=1kb)	6	33553883	33561115	7233	2	401253	uc003oew.1	-64	ENSG00000197251	LINC00336	long intergenic non-protein coding RNA 336	ENSG00000197251	down
chr6	34394302	34394556	255	*	256	25	0.351251	0.554878	-0.203627	-201.426	Promoter (<=1kb)	6	34385231	34393902	8672	2	6204	uc021yyu.1	-400	ENSG00000124614	RPS10	ribosomal protein S10	ENSG00000124614	down
chr6	41168842	41169022	181	*	182	12	0.275754	0.740763	-0.465009	-70.9851	Promoter (<=1kb)	6	41157552	41168925	11374	2	79865	uc010jxm.1	0	ENSG00000112195	TREML2	triggering receptor expressed on myeloid cells like 2	ENSG00000112195	down
chr6	42846763	42847042	280	*	281	35	0.437967	0.631393	-0.193426	-137.449	Promoter (<=1kb)	6	42847671	42853067	5397	1	285855	uc011dux.1	-629	ENSG00000146223	RPL7L1	ribosomal protein L7 like 1	ENSG00000146223	down
chr6	43471304	43471396	93	*	94	5	0.55067	0.691229	-0.140558	-24.4277	Promoter (1-2kb)	6	43469786	43474294	4509	1	93643	uc003ovi.2	1518	ENSG00000137221	TJAP1	tight junction associated protein 1	ENSG00000137221	down
chr6	43544849	43544910	62	*	63	7	0.379319	0.533268	-0.153949	-35.8509	Promoter (<=1kb)	6	43543878	43588260	44383	1	5429	uc003ovq.4	971	ENSG00000170734	POLH	DNA polymerase eta	ENSG00000170734	down
chr6	57036597	57036791	195	*	196	17	0.501671	0.685114	-0.183442	-80.3693	Promoter (<=1kb)	6	57037104	57050012	12909	1	9532	uc003pdr.3	-313	ENSG00000112208	BAG2	BAG cochaperone 2	ENSG00000112208	down
chr6	74170798	74170860	63	*	64	7	0.588344	0.768406	-0.180062	-26.9862	Promoter (<=1kb)	6	74171454	74211179	39726	1	25821	uc003pgy.4	-594	ENSG00000135297	MTO1	mitochondrial tRNA translation optimization 1	ENSG00000135297	down
chr6	86354618	86354891	274	*	275	45	0.391145	0.649704	-0.258559	-362.969	Promoter (1-2kb)	6	86323693	86353043	29351	2	10492	uc003pla.2	-1575	ENSG00000135316	SYNCRIP	synaptotagmin binding cytoplasmic RNA interacting protein	ENSG00000135316	down
chr6	90538366	90538440	75	*	76	5	0.350521	0.525033	-0.174512	-28.7016	Promoter (1-2kb)	6	90539619	90581109	41491	1	9994	uc003pns.2	-1179	ENSG00000118412	CASP8AP2	caspase 8 associated protein 2	ENSG00000118412	down
chr6	90538608	90538727	120	*	121	9	0.3409	0.516036	-0.175136	-62.8175	Promoter (<=1kb)	6	90539619	90581109	41491	1	9994	uc003pns.2	-892	ENSG00000118412	CASP8AP2	caspase 8 associated protein 2	ENSG00000118412	down
chr6	108583022	108583380	359	*	360	32	0.169641	0.32531	-0.155669	-221.084	Promoter (<=1kb)	6	108532717	108582464	49748	2	8724	uc010kdi.3	-558	ENSG00000112335	SNX3	sorting nexin 3	ENSG00000112335	down
chr6	158245998	158246274	277	*	278	33	0.611819	0.895604	-0.283784	-308.887	Promoter (1-2kb)	6	158244294	158366109	121816	1	51429	uc003qqv.1	1704	ENSG00000130340	SNX9	sorting nexin 9	ENSG00000130340	down
chr6	160221262	160221560	299	*	300	64	0.534017	0.87092	-0.336902	-680.557	Promoter (<=1kb)	6	160221281	160241736	20456	1	154197	uc003qsx.2	0	ENSG00000146453	PNLDC1	PARN like ribonuclease domain containing exonuclease 1	ENSG00000146453	down
chr6	166759083	166759420	338	*	339	15	0.368254	0.559437	-0.191183	-103.743	Promoter (2-3kb)	6	166756119	166764957	8839	1	100289495	uc003quy.2	2964	ENSG00000286760	LOC100289495	uncharacterized LOC100289495	ENSG00000286760	down
chr6	168397997	168398355	359	*	360	20	0.332393	0.566365	-0.233971	-100.79	Promoter (1-2kb)	6	168399772	168430403	30632	1	3834	uc010kkt.1	-1417	ENSG00000125337	KIF25	kinesin family member 25	ENSG00000125337	down
chr6	168417543	168417635	93	*	94	10	0.411692	0.625937	-0.214244	-65.2883	Promoter (<=1kb)	6	168418553	168445769	27217	1	3834	uc003qwk.1	-918	ENSG00000125337	KIF25	kinesin family member 25	ENSG00000125337	down
chr7	284780	285199	420	*	421	48	0.458794	0.638316	-0.179522	-201.18	Promoter (<=1kb)	7	285861	300740	14880	1	56975	uc011jvn.2	-662	ENSG00000177706	FAM20C	FAM20C golgi associated secretory pathway kinase	ENSG00000177706	down
chr7	640780	640949	170	*	171	25	0.284887	0.465024	-0.180137	-121.813	Promoter (<=1kb)	7	618893	641221	22329	2	5575	uc003six.1	272	ENSG00000188191	PRKAR1B	protein kinase cAMP-dependent type I regulatory subunit beta	ENSG00000188191	down
chr7	807993	808355	363	*	364	43	0.357662	0.538827	-0.181166	-193.429	Promoter (<=1kb)	7	808112	826116	18005	1	54919	uc003sjc.2	0	ENSG00000164818	DNAAF5	dynein axonemal assembly factor 5	ENSG00000164818	down
chr7	870907	871203	297	*	298	40	0.457834	0.646641	-0.188808	-265.201	Promoter (<=1kb)	7	872142	914557	42416	1	23353	uc021zym.1	-939	ENSG00000164828	SUN1	Sad1 and UNC84 domain containing 1	ENSG00000164828	down
chr7	893199	893344	146	*	147	20	0.637082	0.799764	-0.162682	-109.553	Promoter (1-2kb)	7	891884	914557	22674	1	23353	uc003sjk.3	1315	ENSG00000164828	SUN1	Sad1 and UNC84 domain containing 1	ENSG00000164828	down
chr7	893409	893587	179	*	180	18	0.654054	0.821824	-0.167769	-92.2682	Promoter (1-2kb)	7	891884	914557	22674	1	23353	uc003sjk.3	1525	ENSG00000164828	SUN1	Sad1 and UNC84 domain containing 1	ENSG00000164828	down
chr7	2564526	2565643	1118	*	1119	127	0.520173	0.701082	-0.180909	-713.866	Promoter (1-2kb)	7	2566708	2566786	79	1	100616116	uc021zyy.1	-1065	ENSG00000264357	MIR4648	microRNA 4648	ENSG00000264357	down
chr7	2565796	2565907	112	*	113	12	0.570092	0.713634	-0.143542	-69.5686	Promoter (<=1kb)	7	2566708	2566786	79	1	100616116	uc021zyy.1	-801	ENSG00000264357	MIR4648	microRNA 4648	ENSG00000264357	down
chr7	2566017	2566113	97	*	98	13	0.575551	0.719465	-0.143914	-63.4708	Promoter (<=1kb)	7	2566708	2566786	79	1	100616116	uc021zyy.1	-595	ENSG00000264357	MIR4648	microRNA 4648	ENSG00000264357	down
chr7	4843074	4843148	75	*	76	13	0.443881	0.664934	-0.221053	-43.2998	Promoter (<=1kb)	7	4836687	4843699	7013	2	55698	uc003snh.1	551	ENSG00000157927	RADIL	Rap associating with DIL domain	ENSG00000157927	down
chr7	5454105	5454205	101	*	102	16	0.693837	0.862526	-0.16869	-127.148	Promoter (2-3kb)	7	5427303	5451779	24477	2	84629	uc010ksx.1	-2326	ENSG00000182095	TNRC18	trinucleotide repeat containing 18	ENSG00000182095	down
chr7	5454265	5454338	74	*	75	12	0.693837	0.862526	-0.16869	-56.4265	Promoter (2-3kb)	7	5427303	5451779	24477	2	84629	uc010ksx.1	-2486	ENSG00000182095	TNRC18	trinucleotide repeat containing 18	ENSG00000182095	down
chr7	5639531	5640537	1007	*	1008	85	0.570428	0.765869	-0.195441	-459.923	Promoter (1-2kb)	7	5642503	5646287	3785	1	6624	uc003sov.3	-1966	ENSG00000075618	FSCN1	fascin actin-bundling protein 1	ENSG00000075618	down
chr7	6002698	6003066	369	*	370	31	0.381251	0.595679	-0.214428	-225.84	Promoter (<=1kb)	7	5967663	6003113	35451	2	222967	uc011jwk.2	47	ENSG00000155026	RSPH10B	radial spoke head 10 homolog B	ENSG00000155026	down
chr7	6210285	6210998	714	*	715	99	0.646287	0.827739	-0.181452	-747.072	Promoter (1-2kb)	7	6201412	6212706	11295	2	9265	uc011jws.2	1708	ENSG00000008256	CYTH3	cytohesin 3	ENSG00000008256	down
chr7	6521696	6522077	382	*	383	21	0.412898	0.617868	-0.20497	-150.24	Promoter (1-2kb)	7	6500712	6523849	23138	2	11014	uc003sqe.4	1772	ENSG00000136240	KDELR2	KDEL endoplasmic reticulum protein retention receptor 2	ENSG00000136240	down
chr7	6800993	6801364	372	*	373	26	0.480813	0.717113	-0.236301	-179.811	Promoter (<=1kb)	7	6800945	6836561	35617	1	728194	uc011jxc.2	48	ENSG00000169402	RSPH10B2	radial spoke head 10 homolog B2	ENSG00000169402	down
chr7	44121180	44121321	142	*	143	11	0.384284	0.543844	-0.159559	-69.1244	Promoter (<=1kb)	7	44111847	44122129	10283	2	27434	uc003tjt.3	808	ENSG00000122678	POLM	DNA polymerase mu	ENSG00000122678	down
chr7	56133547	56133747	201	*	202	31	0.628153	0.793259	-0.165106	-151.773	Promoter (1-2kb)	7	56131917	56148365	16449	1	25870	uc011kda.2	1630	ENSG00000129103	SUMF2	sulfatase modifying factor 2	ENSG00000129103	down
chr7	71914717	71914777	61	*	62	5	0.480627	0.657017	-0.17639	-30.9787	Promoter (2-3kb)	7	71244476	71912136	667661	2	83698	uc003twc.4	-2581	ENSG00000183166	CALN1	calneuron 1	ENSG00000183166	down
chr7	74070127	74070205	79	*	80	16	0.304275	0.43823	-0.133955	-103.126	Promoter (1-2kb)	7	74072030	74131386	59357	1	2969	uc003uat.3	-1825	ENSG00000263001	GTF2I	general transcription factor IIi	ENSG00000263001	down
chr7	74491827	74491886	60	*	61	9	0.384899	0.537331	-0.152431	-35.3768	Promoter (2-3kb)	7	74469682	74489699	20018	2	81554	uc010lcb.1	-2128	ENSG00000274523	RCC1L	RCC1 like	ENSG00000274523	down
chr7	74492001	74492093	93	*	94	10	0.393759	0.544709	-0.15095	-46.7718	Promoter (2-3kb)	7	74469682	74489699	20018	2	81554	uc010lcb.1	-2302	ENSG00000274523	RCC1L	RCC1 like	ENSG00000274523	down
chr7	76089693	76090107	415	*	416	44	0.690412	0.851702	-0.16129	-239.991	Promoter (<=1kb)	7	76090972	76135305	44334	1	113878	uc011kgk.1	-865	ENSG00000091073	DTX2	deltex E3 ubiquitin ligase 2	ENSG00000091073	down
chr7	79766741	79766798	58	*	59	8	0.584477	0.748913	-0.164436	-48.093	Promoter (1-2kb)	7	79765071	79848725	83655	1	2770	uc011kgt.1	1670	ENSG00000127955	GNAI1	G protein subunit alpha i1	ENSG00000127955	down
chr7	95026182	95026248	67	*	68	9	0.179238	0.324537	-0.145299	-58.2247	Promoter (<=1kb)	7	94992794	95025687	32894	2	5446	uc011kii.2	-495	ENSG00000105852	PON3	paraoxonase 3	ENSG00000105852	down
chr7	97841067	97841245	179	*	180	21	0.215687	0.442198	-0.226511	-125.178	Promoter (<=1kb)	7	97841568	97842271	704	1	168620	uc003upf.1	-323	ENSG00000180535	BHLHA15	basic helix-loop-helix family member a15	ENSG00000180535	down
chr7	99040003	99040076	74	*	75	13	0.528872	0.696877	-0.168005	-54.4204	Promoter (2-3kb)	7	99037044	99054996	17953	1	10898	uc011kix.2	2959	ENSG00000160917	CPSF4	cleavage and polyadenylation specific factor 4	ENSG00000160917	down
chr7	99678305	99678392	88	*	89	18	0.474002	0.631191	-0.15719	-91.5054	Promoter (<=1kb)	7	99661470	99679387	17918	2	7551	uc003usp.4	995	ENSG00000166526	ZNF3	zinc finger protein 3	ENSG00000166526	down
chr7	99690572	99690723	152	*	153	20	0.427744	0.62068	-0.192936	-92.6337	Promoter (<=1kb)	7	99691183	99691266	84	2	407014	uc003usy.1	543	ENSG00000207547	MIR25	microRNA 25	ENSG00000207547	down
chr7	100034529	100034625	97	*	98	16	0.407693	0.555118	-0.147426	-99.687	Promoter (<=1kb)	7	100032912	100034094	1183	2	221908	uc003uuy.1	-435	ENSG00000160813	PPP1R35	protein phosphatase 1 regulatory subunit 35	ENSG00000160813	down
chr7	100883189	100883292	104	*	105	8	0.423588	0.610205	-0.186617	-42.4825	Promoter (1-2kb)	7	100875373	100882101	6729	2	24146	uc003uyh.2	-1088	ENSG00000106404	CLDN15	claudin 15	ENSG00000106404	down
chr7	105040455	105040542	88	*	89	8	0.4452	0.774823	-0.329623	-22.3573	Promoter (<=1kb)	7	104773451	105039798	266348	2	6733	uc003vcw.1	-657	ENSG00000135250	SRPK2	SRSF protein kinase 2	ENSG00000135250	down
chr7	130126543	130126620	78	*	79	16	0.338617	0.50385	-0.165233	-85.2135	Promoter (<=1kb)	7	130126188	130146138	19951	1	4232	uc022alp.1	355	ENSG00000106484	MEST	mesoderm specific transcript	ENSG00000106484	down
chr7	140398429	140398489	61	*	62	5	0.45654	0.640428	-0.183888	-20.0392	Promoter (1-2kb)	7	140395136	140396877	1742	2	100134713	uc011krf.1	-1552	ENSG00000240889	NDUFB2-AS1	NDUFB2 antisense RNA 1	ENSG00000240889	down
chr7	148786088	148786955	868	*	869	57	0.658022	0.825759	-0.167737	-356.128	Promoter (<=1kb)	7	148766733	148787869	21137	2	136051	uc003wfh.2	914	ENSG00000197362	ZNF786	zinc finger protein 786	ENSG00000197362	down
chr7	148787097	148787177	81	*	82	7	0.53257	0.697523	-0.164953	-34.9178	Promoter (<=1kb)	7	148766733	148787869	21137	2	136051	uc003wfh.2	692	ENSG00000197362	ZNF786	zinc finger protein 786	ENSG00000197362	down
chr7	148960298	148960357	60	*	61	10	0.518278	0.665982	-0.147704	-52.6359	Promoter (1-2kb)	7	148959262	148994403	35142	1	155060	uc003wfr.4	1036	ENSG00000290600	LOC155060	AI894139 pseudogene	ENSG00000290600	down
chr7	150095485	150095639	155	*	156	11	0.653013	0.821208	-0.168195	-88.2278	Promoter (2-3kb)	7	150097790	150109558	11769	1	728743	uc003whg.3	-2151	ENSG00000284691	LOC728743	zinc finger domain-containing protein LOC728743	ENSG00000284691	down
chr7	150812099	150812690	592	*	593	214	0.142216	0.28565	-0.143433	-1434.61	Promoter (<=1kb)	7	150811765	150820725	8961	1	116988	uc003wjh.1	334	ENSG00000133612	AGAP3	ArfGAP with GTPase domain, ankyrin repeat and PH domain 3	ENSG00000133612	down
chr7	151103215	151103586	372	*	373	29	0.577806	0.833095	-0.255289	-191.694	Promoter (2-3kb)	7	151106322	151110132	3811	1	100131176	uc003wkd.3	-2736	ENSG00000243836	WDR86-AS1	WDR86 antisense RNA 1	ENSG00000243836	down
chr7	151666931	151667008	78	*	79	13	0.690628	0.828711	-0.138084	-88.9822	Promoter (2-3kb)	7	151664293	151717019	52727	1	168391	uc003wks.3	2638	ENSG00000106648	GALNTL5	polypeptide N-acetylgalactosaminyltransferase like 5	ENSG00000106648	down
chr7	158809331	158809397	67	*	68	8	0.52999	0.68232	-0.152331	-40.4933	Promoter (<=1kb)	7	158809149	158822882	13734	1	154822	uc003wog.3	182	ENSG00000231419	LINC00689	long intergenic non-protein coding RNA 689	ENSG00000231419	down
chr7	158809535	158809610	76	*	77	13	0.531372	0.682501	-0.151129	-56.2121	Promoter (<=1kb)	7	158809149	158822882	13734	1	154822	uc003wog.3	386	ENSG00000231419	LINC00689	long intergenic non-protein coding RNA 689	ENSG00000231419	down
chr8	22547603	22548343	741	*	742	102	0.572893	0.616425	-0.0435318	-204.324	Promoter (1-2kb)	8	22545174	22549902	4729	2	1960	uc011kzn.1	1559	ENSG00000179388	EGR3	early growth response 3	ENSG00000179388	down
chr8	30300065	30300412	348	*	349	44	0.601807	0.77937	-0.177563	-268.31	Promoter (<=1kb)	8	30300231	30403108	102878	1	11030	uc010lvh.1	0	ENSG00000157110	RBPMS	RNA binding protein, mRNA processing factor	ENSG00000157110	down
chr8	33341679	33341955	277	*	278	36	0.390792	0.707391	-0.316598	-283.514	Promoter (<=1kb)	8	33342685	33358778	16094	1	84549	uc003xjj.3	-730	ENSG00000198042	MAK16	MAK16 homolog	ENSG00000198042	down
chr8	38088104	38088297	194	*	195	14	0.41644	0.676743	-0.260303	-61.7791	Promoter (<=1kb)	8	38089009	38096610	7602	1	23259	uc003xla.2	-712	ENSG00000085788	DDHD2	DDHD domain containing 2	ENSG00000085788	down
chr8	42356326	42356595	270	*	271	17	0.456333	0.676401	-0.220068	-90.1775	Promoter (2-3kb)	8	42273980	42358978	84999	2	6575	uc010lxl.4	2383	ENSG00000168575	SLC20A2	solute carrier family 20 member 2	ENSG00000168575	down
chr8	67838667	67838940	274	*	275	33	0.50345	0.702674	-0.199224	-176.405	Promoter (<=1kb)	8	67834165	67837777	3613	2	641638	uc003xxa.1	-890		SNHG6	small nucleolar RNA host gene 6		down
chr8	96038601	96038675	75	*	76	4	0.598448	0.76377	-0.165322	-23.4172	Promoter (1-2kb)	8	96037214	96088396	51183	1	137682	uc011lgs.2	1387	ENSG00000156170	NDUFAF6	NADH:ubiquinone oxidoreductase complex assembly factor 6	ENSG00000156170	down
chr8	96083337	96083483	147	*	148	18	0.453484	0.668482	-0.214998	-60.9853	Promoter (1-2kb)	8	96085142	96085221	80	1	100422964	uc022ayj.1	-1659	ENSG00000283522	MIR3150A	microRNA 3150a	ENSG00000283522	down
chr8	98655286	98655337	52	*	53	4	0.32395	0.463089	-0.139139	-23.796	Promoter (1-2kb)	8	98656407	98742488	86082	1	92140	uc003yhz.3	-1070	ENSG00000147649	MTDH	metadherin	ENSG00000147649	down
chr8	121135394	121135478	85	*	86	14	0.367631	0.514956	-0.147325	-91.6252	Promoter (1-2kb)	8	121137347	121384273	246927	1	7373	uc003yox.4	-1869	ENSG00000187955	COL14A1	collagen type XIV alpha 1 chain	ENSG00000187955	down
chr8	143543894	143544309	416	*	417	39	0.277714	0.449307	-0.171594	-236.588	Promoter (1-2kb)	8	143545377	143626368	80992	1	575	uc003ywm.3	-1068	ENSG00000181790	ADGRB1	adhesion G protein-coupled receptor B1	ENSG00000181790	down
chr8	143694948	143695081	134	*	135	24	0.353907	0.510546	-0.156639	-117.532	Promoter (<=1kb)	8	143692405	143695833	3429	2	23237	uc003ywn.2	752	ENSG00000198576	ARC	activity regulated cytoskeleton associated protein	ENSG00000198576	down
chr8	143782346	143782658	313	*	314	41	0.59623	0.752593	-0.156362	-249.906	Promoter (<=1kb)	8	143781529	143785584	4056	1	54742	uc011ljx.2	817	ENSG00000160886	LY6K	lymphocyte antigen 6 family member K	ENSG00000160886	down
chr8	144327881	144328306	426	*	427	45	0.248765	0.551276	-0.302511	-298.952	Promoter (<=1kb)	8	144328991	144335761	6771	1	286128	uc031tcm.1	-685	ENSG00000181638	ZFP41	ZFP41 zinc finger protein	ENSG00000181638	down
chr8	144416274	144416398	125	*	126	14	0.312013	0.455212	-0.143199	-92.0166	Promoter (<=1kb)	8	144391497	144417061	25565	2	116447	uc003yxz.4	663	ENSG00000184428	TOP1MT	DNA topoisomerase I mitochondrial	ENSG00000184428	down
chr8	144672096	144672474	379	*	380	38	0.605936	0.823171	-0.217235	-243.153	Promoter (<=1kb)	8	144661867	144672251	10385	2	1936	uc003yyp.2	0	ENSG00000104529	EEF1D	eukaryotic translation elongation factor 1 delta	ENSG00000104529	down
chr8	144692446	144692541	96	*	97	13	0.50855	0.679183	-0.170633	-94.9116	Promoter (<=1kb)	8	144686083	144691784	5702	2	65263	uc011lkn.2	-662	ENSG00000104524	PYCR3	pyrroline-5-carboxylate reductase 3	ENSG00000104524	down
chr8	144766100	144766183	84	*	85	7	0.394556	0.560132	-0.165576	-33.4374	Promoter (<=1kb)	8	144766622	144777555	10934	1	286075	uc003yze.4	-439	ENSG00000181135	ZNF707	zinc finger protein 707	ENSG00000181135	down
chr8	145011553	145011618	66	*	67	11	0.42926	0.579427	-0.150167	-61.98	Promoter (2-3kb)	8	144989321	145013758	24438	2	5339	uc003zab.1	2140	ENSG00000178209	PLEC	plectin	ENSG00000178209	down
chr8	145011819	145011958	140	*	141	24	0.522319	0.667382	-0.145063	-119.598	Promoter (1-2kb)	8	144989321	145013758	24438	2	5339	uc003zab.1	1800	ENSG00000178209	PLEC	plectin	ENSG00000178209	down
chr8	146025251	146025501	251	*	252	25	0.441325	0.631617	-0.190291	-118.27	Promoter (<=1kb)	8	146024261	146035461	11201	1	340385	uc003zee.1	990	ENSG00000197363	ZNF517	zinc finger protein 517	ENSG00000197363	down
chr9	25020	25229	210	*	211	16	0.58664	0.844929	-0.258288	-85.0686	Promoter (<=1kb)	9	17719	25004	7286	2	100287171	uc010mgp.1	-16	ENSG00000181404	WASHC1	WASH complex subunit 1	ENSG00000181404	down
chr9	34330591	34330688	98	*	99	14	0.660696	0.80985	-0.149154	-96.5458	Promoter (1-2kb)	9	34329504	34343711	14208	1	318	uc022bga.1	1087	ENSG00000164978	NUDT2	nudix hydrolase 2	ENSG00000164978	down
chr9	34330816	34330884	69	*	70	14	0.660698	0.810438	-0.14974	-109.519	Promoter (1-2kb)	9	34329504	34343711	14208	1	318	uc022bga.1	1312	ENSG00000164978	NUDT2	nudix hydrolase 2	ENSG00000164978	down
chr9	72874965	72875323	359	*	360	44	0.632499	0.890412	-0.257913	-300.207	Promoter (1-2kb)	9	72873878	72969789	95912	1	23137	uc004ahr.2	1087	ENSG00000198887	SMC5	structural maintenance of chromosomes 5	ENSG00000198887	down
chr9	80851990	80852046	57	*	58	10	0.748966	0.879017	-0.130052	-73.7755	Promoter (<=1kb)	9	80850997	80865369	14373	1	84131	uc011lsp.1	993	ENSG00000148019	CEP78	centrosomal protein 78	ENSG00000148019	down
chr9	96210962	96211057	96	*	97	6	0.712331	0.856899	-0.144568	-42.7616	Promoter (2-3kb)	9	96208782	96213779	4998	2	158293	uc004atp.4	2722	ENSG00000188938	FAM120AOS	family with sequence similarity 120 member A opposite strand	ENSG00000188938	down
chr9	100748174	100748230	57	*	58	9	0.640691	0.790368	-0.149677	-49.7815	Promoter (2-3kb)	9	100745489	100778224	32736	1	10541	uc004aya.3	2685	ENSG00000136938	ANP32B	acidic nuclear phosphoprotein 32 family member B	ENSG00000136938	down
chr9	101982673	101982878	206	*	207	23	0.676207	0.861784	-0.185577	-169.648	Promoter (1-2kb)	9	101978707	101984246	5540	2	85365	uc004azf.3	1368	ENSG00000119523	ALG2	ALG2 alpha-1,3/1,6-mannosyltransferase	ENSG00000119523	down
chr9	112629571	112629655	85	*	86	5	0.445099	0.659959	-0.21486	-25.2725	Promoter (<=1kb)	9	112629647	112900819	271173	1	445815	uc004bel.1	0	ENSG00000157654	PALM2AKAP2	PALM2 and AKAP2 fusion	ENSG00000157654	down
chr9	112629809	112629907	99	*	100	5	0.410478	0.657083	-0.246605	-17.5486	Promoter (<=1kb)	9	112629647	112900819	271173	1	445815	uc004bel.1	162	ENSG00000157654	PALM2AKAP2	PALM2 and AKAP2 fusion	ENSG00000157654	down
chr9	117996709	117996898	190	*	191	13	0.418552	0.676452	-0.2579	-82.8508	Promoter (1-2kb)	9	117995455	118164923	169469	1	50514	uc004bjl.1	1254	ENSG00000173077	DELEC1	deleted in esophageal cancer 1	ENSG00000173077	down
chr9	129170454	129170718	265	*	266	22	0.59106	0.787109	-0.196049	-97.3099	Promoter (2-3kb)	9	129170054	129172783	2730	2	641373	uc022bnj.1	2065		NRON	non-coding repressor of NFAT		down
chr9	130669015	130669131	117	*	118	6	0.322996	0.506341	-0.183345	-41.7585	Promoter (1-2kb)	9	130647601	130667627	20027	2	30815	uc010mxp.1	-1388	ENSG00000160408	ST6GALNAC6	ST6 N-acetylgalactosaminide alpha-2,6-sialyltransferase 6	ENSG00000160408	down
chr9	133770400	133770497	98	*	99	6	0.299719	0.601689	-0.30197	-19.8311	Promoter (1-2kb)	9	133768815	133769225	411	2	347148	uc011mcb.2	-1175	ENSG00000188710	QRFP	pyroglutamylated RFamide peptide	ENSG00000188710	down
chr9	139564943	139565369	427	*	428	65	0.332361	0.498932	-0.166571	-346.995	Promoter (<=1kb)	9	139565054	139565138	85	1	406913	uc022bps.1	0	ENSG00000199161	MIR126	microRNA 126	ENSG00000199161	down
chr9	139739814	139740555	742	*	743	190	0.285526	0.448408	-0.162882	-1308.32	Promoter (<=1kb)	9	139738867	139741797	2931	1	389813	uc011meh.2	947	ENSG00000232434	AJM1	apical junction component 1 homolog	ENSG00000232434	down
chr9	139741068	139741148	81	*	82	28	0.125563	0.25812	-0.132558	-197.525	Promoter (2-3kb)	9	139743256	139745490	2235	1	29085	uc004cjq.4	-2108	ENSG00000054148	PHPT1	phosphohistidine phosphatase 1	ENSG00000054148	down
chr9	140111716	140112949	1234	*	1235	101	0.345898	0.52974	-0.183842	-656.221	Promoter (2-3kb)	9	140114699	140115775	1077	2	727800	uc004clz.2	2826	ENSG00000212864	RNF208	ring finger protein 208	ENSG00000212864	down
chr9	140123086	140123154	69	*	70	8	0.330598	0.468906	-0.138309	-55.9112	Promoter (<=1kb)	9	140123400	140128684	5285	1	142680	uc004cmc.1	-246	ENSG00000198569	SLC34A3	solute carrier family 34 member 3	ENSG00000198569	down
chr9	140289366	140289732	367	*	368	41	0.601277	0.767504	-0.166227	-223.475	Promoter (<=1kb)	9	140247072	140289856	42785	2	54932	uc010ncg.1	124	ENSG00000187609	EXD3	exonuclease 3'-5' domain containing 3	ENSG00000187609	down
chr9	140442704	140443186	483	*	484	35	0.509517	0.68742	-0.177903	-185.888	Promoter (1-2kb)	9	140354405	140444986	90582	2	375775	uc004cnf.2	1800	ENSG00000130653	PNPLA7	patatin like phospholipase domain containing 7	ENSG00000130653	down
chr10	5453819	5453875	57	*	58	8	0.306775	0.542677	-0.235902	-38.8879	Promoter (<=1kb)	10	5454514	5501019	46506	1	10276	uc001iia.4	-639	ENSG00000173848	NET1	neuroepithelial cell transforming 1	ENSG00000173848	down
chr10	12239439	12239524	86	*	87	5	0.715737	0.844311	-0.128574	-39.1183	Promoter (1-2kb)	10	12209573	12238143	28571	2	11164	uc001ilj.3	-1296	ENSG00000165609	NUDT5	nudix hydrolase 5	ENSG00000165609	down
chr10	18629929	18630162	234	*	235	10	0.218604	0.475413	-0.256809	-60.1282	Promoter (<=1kb)	10	18629614	18830688	201075	1	783	uc001ipz.2	315	ENSG00000165995	CACNB2	calcium voltage-gated channel auxiliary subunit beta 2	ENSG00000165995	down
chr10	24741325	24741536	212	*	213	24	0.663364	0.892548	-0.229184	-164.007	Promoter (2-3kb)	10	24738594	24836417	97824	1	56243	uc001irw.3	2731	ENSG00000120549	KIAA1217	KIAA1217	ENSG00000120549	down
chr10	32633436	32633664	229	*	230	30	0.450649	0.672815	-0.222166	-180.97	Promoter (2-3kb)	10	32556644	32636146	79503	2	80314	uc001iwg.2	2482	ENSG00000120616	EPC1	enhancer of polycomb homolog 1	ENSG00000120616	down
chr10	64572978	64573593	616	*	617	75	0.590884	0.854631	-0.263747	-587.466	Promoter (2-3kb)	10	64571756	64576126	4371	2	1959	uc001jmi.3	2533	ENSG00000122877	EGR2	early growth response 2	ENSG00000122877	down
chr10	73472532	73472869	338	*	339	4	0.476984	0.486658	-0.00967413	3.60551	Promoter (<=1kb)	10	73472361	73501793	29433	1	64072	uc001jsc.1	171	ENSG00000107736	CDH23	cadherin related 23	ENSG00000107736	down
chr10	73846246	73846576	331	*	332	43	0.510382	0.721534	-0.211152	-326.559	Promoter (1-2kb)	10	73831617	73848372	16756	2	9806	uc010qjs.2	1796	ENSG00000107742	SPOCK2	SPARC (osteonectin), cwcv and kazal like domains proteoglycan 2	ENSG00000107742	down
chr10	73976875	73977189	315	*	316	34	0.580959	0.7556	-0.17464	-194.573	Promoter (<=1kb)	10	73855790	73976892	121103	2	51008	uc010qju.2	0	ENSG00000138303	ASCC1	activating signal cointegrator 1 complex subunit 1	ENSG00000138303	down
chr10	75491379	75491471	93	*	94	21	0.542808	0.688631	-0.145823	-127.657	Promoter (<=1kb)	10	75491299	75495367	4069	1	2749	uc031pvx.1	80	ENSG00000291043	GLUD1P3	glutamate dehydrogenase 1 pseudogene 3	ENSG00000291043	down
chr10	75505333	75505393	61	*	62	8	0.585306	0.739127	-0.153821	-55.0805	Promoter (1-2kb)	10	75504131	75531933	27803	1	9632	uc010qkq.2	1202	ENSG00000176986	SEC24C	SEC24 homolog C, COPII coat complex component	ENSG00000176986	down
chr10	75505646	75505716	71	*	72	6	0.59539	0.737873	-0.142482	-37.7567	Promoter (1-2kb)	10	75504131	75531933	27803	1	9632	uc010qkq.2	1515	ENSG00000176986	SEC24C	SEC24 homolog C, COPII coat complex component	ENSG00000176986	down
chr10	75546805	75546892	88	*	89	6	0.633577	0.793083	-0.159506	-40.2133	Promoter (1-2kb)	10	75545382	75561556	16175	1	23053	uc009xrl.3	1423	ENSG00000214655	ZSWIM8	zinc finger SWIM-type containing 8	ENSG00000214655	down
chr10	75546947	75547026	80	*	81	15	0.633577	0.793083	-0.159506	-71.4474	Promoter (1-2kb)	10	75545382	75561556	16175	1	23053	uc009xrl.3	1565	ENSG00000214655	ZSWIM8	zinc finger SWIM-type containing 8	ENSG00000214655	down
chr10	81587613	81587847	235	*	236	24	0.534425	0.712481	-0.178057	-147.264	Promoter (1-2kb)	10	81585658	81587358	1701	1	642361	uc001kbe.2	1955	ENSG00000272447	LOC642361	uncharacterized LOC642361	ENSG00000272447	down
chr10	86086813	86086892	80	*	81	4	0.56396	0.718445	-0.154485	-26.764	Promoter (1-2kb)	10	86088410	86133761	45352	1	54462	uc001kdg.1	-1518	ENSG00000107771	CCSER2	coiled-coil serine rich protein 2	ENSG00000107771	down
chr10	88731440	88731926	487	*	488	57	0.230726	0.393963	-0.163237	-368.47	Promoter (<=1kb)	10	88730498	88769960	39463	1	119385	uc001kee.2	942	ENSG00000271880	AGAP11	ArfGAP with GTPase domain, ankyrin repeat and PH domain 11	ENSG00000271880	down
chr10	89103749	89103895	147	*	148	21	0.4251	0.706755	-0.281655	-100.792	Promoter (1-2kb)	10	89084496	89102315	17820	2	728190	uc001kep.3	-1434	ENSG00000223482	NUTM2A-AS1	NUTM2A antisense RNA 1	ENSG00000223482	down
chr10	99051139	99051293	155	*	156	13	0.463717	0.635599	-0.171882	-62.5688	Promoter (1-2kb)	10	98912799	99052430	139632	2	100533184	uc001kmy.3	1137	ENSG00000269891	ARHGAP19-SLIT1	ARHGAP19-SLIT1 readthrough (NMD candidate)	ENSG00000269891	down
chr10	99051347	99051408	62	*	63	5	0.463618	0.635636	-0.172018	-27.6918	Promoter (1-2kb)	10	98912799	99052430	139632	2	100533184	uc001kmy.3	1022	ENSG00000269891	ARHGAP19-SLIT1	ARHGAP19-SLIT1 readthrough (NMD candidate)	ENSG00000269891	down
chr10	105218784	105218843	60	*	61	4	0.345692	0.5795	-0.233807	-15.956	Promoter (<=1kb)	10	105213144	105218648	5505	2	255022	uc001kxe.2	-136	ENSG00000185933	CALHM1	calcium homeostasis modulator 1	ENSG00000185933	down
chr10	106085756	106086148	393	*	394	31	0.29293	0.512359	-0.21943	-209.239	Promoter (2-3kb)	10	106069454	106088750	19297	2	85450	uc001kye.4	2602	ENSG00000148841	ITPRIP	inositol 1,4,5-trisphosphate receptor interacting protein	ENSG00000148841	down
chr10	126850666	126850816	151	*	152	13	0.24088	0.391016	-0.150136	-242.772	Promoter (1-2kb)	10	126676418	126849624	173207	2	1488	uc001lih.4	-1042	ENSG00000175029	CTBP2	C-terminal binding protein 2	ENSG00000175029	down
chr10	133984254	133984445	192	*	193	22	0.409673	0.571266	-0.161593	-100.742	Promoter (2-3kb)	10	133981457	133998313	16857	1	282973	uc001lky.2	2797	ENSG00000188385	JAKMIP3	Janus kinase and microtubule interacting protein 3	ENSG00000188385	down
chr10	135269866	135270176	311	*	312	32	0.607293	0.768816	-0.161523	-150.511	Promoter (<=1kb)	10	135269741	135278678	8938	1	619207	uc001lnh.1	125	ENSG00000214279	SCART1	scavenger receptor family member expressed on T cells 1	ENSG00000214279	down
chr11	129059	129127	69	*	70	6	0.598373	0.746182	-0.14781	-32.7758	Promoter (2-3kb)	11	126987	131920	4934	2	100133161	uc009ybr.3	2793		LINC01001	long intergenic non-protein coding RNA 1001		down
chr11	407577	407870	294	*	295	52	0.299202	0.494308	-0.195106	-309.056	Promoter (2-3kb)	11	405872	410027	4156	2	59307	uc001lpg.3	2157	ENSG00000185187	SIGIRR	single Ig and TIR domain containing	ENSG00000185187	down
chr11	439625	440053	429	*	430	36	0.582723	0.735367	-0.152644	-210.932	Promoter (1-2kb)	11	417930	442011	24082	2	338440	uc001lpi.2	1958	ENSG00000185101	ANO9	anoctamin 9	ENSG00000185101	down
chr11	744569	744792	224	*	225	33	0.662332	0.801439	-0.139106	-201.026	Promoter (2-3kb)	11	747432	760965	13534	1	6888	uc010qwl.2	-2640	ENSG00000177156	TALDO1	transaldolase 1	ENSG00000177156	down
chr11	746049	746098	50	*	51	6	0.680022	0.827521	-0.147499	-47.192	Promoter (1-2kb)	11	747432	760965	13534	1	6888	uc010qwl.2	-1334	ENSG00000177156	TALDO1	transaldolase 1	ENSG00000177156	down
chr11	808285	808457	173	*	174	10	0.552671	0.714997	-0.162326	-49.0007	Promoter (1-2kb)	11	809936	812876	2941	1	6181	uc001lrq.1	-1479	ENSG00000177600	RPLP2	ribosomal protein lateral stalk subunit P2	ENSG00000177600	down
chr11	808510	808651	142	*	143	8	0.542448	0.7095	-0.167052	-44.8534	Promoter (1-2kb)	11	809936	812876	2941	1	6181	uc001lrq.1	-1285	ENSG00000177600	RPLP2	ribosomal protein lateral stalk subunit P2	ENSG00000177600	down
chr11	971362	971462	101	*	102	9	0.339961	0.549445	-0.209484	-57.0776	Promoter (<=1kb)	11	972062	982781	10720	1	161	uc001lsu.1	-600	ENSG00000183020	AP2A2	adaptor related protein complex 2 subunit alpha 2	ENSG00000183020	down
chr11	1034927	1035016	90	*	91	11	0.36615	0.511845	-0.145694	-51.5594	Promoter (1-2kb)	11	1012824	1036706	23883	2	4588	uc001lsw.2	1690	ENSG00000184956	MUC6	mucin 6, oligomeric mucus/gel-forming	ENSG00000184956	down
chr11	1035093	1035195	103	*	104	14	0.313429	0.484213	-0.170784	-77.5595	Promoter (1-2kb)	11	1012824	1036706	23883	2	4588	uc001lsw.2	1511	ENSG00000184956	MUC6	mucin 6, oligomeric mucus/gel-forming	ENSG00000184956	down
chr11	1246277	1246376	100	*	101	8	0.304631	0.472891	-0.16826	-48.4302	Promoter (1-2kb)	11	1244295	1283406	39112	1	727897	uc001lta.3	1982	ENSG00000117983	MUC5B	mucin 5B, oligomeric mucus/gel-forming	ENSG00000117983	down
chr11	2019037	2019181	145	*	146	17	0.245628	0.380257	-0.134629	-120.578	Promoter (<=1kb)	11	2016406	2019065	2660	2	283120	uc001lva.4	0	ENSG00000130600	H19	H19 imprinted maternally expressed transcript	ENSG00000130600	down
chr11	2334777	2335054	278	*	279	36	0.487658	0.695881	-0.208224	-239.674	Promoter (1-2kb)	11	2336266	2339430	3165	1	10077	uc001lwd.1	-1212	ENSG00000064201	TSPAN32	tetraspanin 32	ENSG00000064201	down
chr11	3147470	3147922	453	*	454	37	0.493353	0.658299	-0.164946	-212.006	Promoter (<=1kb)	11	3108346	3147838	39493	2	114879	uc010qxq.1	0	ENSG00000021762	OSBPL5	oxysterol binding protein like 5	ENSG00000021762	down
chr11	10313951	10314220	270	*	271	27	0.603107	0.830749	-0.227642	-174.07	Promoter (1-2kb)	11	9800214	10315754	515541	2	81846	uc001mib.2	1534	ENSG00000133812	SBF2	SET binding factor 2	ENSG00000133812	down
chr11	14912186	14912250	65	*	66	10	0.585828	0.739268	-0.15344	-53.3353	Promoter (<=1kb)	11	14899556	14913208	13653	2	120227	uc001mlp.3	958	ENSG00000186104	CYP2R1	cytochrome P450 family 2 subfamily R member 1	ENSG00000186104	down
chr11	27495302	27495386	85	*	86	4	0.758137	0.903266	-0.145128	-29.6199	Promoter (<=1kb)	11	27387508	27494334	106827	2	55366	uc001mrk.4	-968	ENSG00000205213	LGR4	leucine rich repeat containing G protein-coupled receptor 4	ENSG00000205213	down
chr11	43290866	43290925	60	*	61	4	0.265182	0.402252	-0.13707	-25.9441	Promoter (<=1kb)	11	43283054	43290919	7866	2	399881	uc001mxe.2	0	ENSG00000251557	HNRNPKP3	heterogeneous nuclear ribonucleoprotein K pseudogene 3	ENSG00000251557	down
chr11	46569819	46569900	82	*	83	12	0.598631	0.821351	-0.22272	-56.4917	Promoter (<=1kb)	11	46417962	46570050	152089	2	55626	uc009ylc.2	150	ENSG00000110497	AMBRA1	autophagy and beclin 1 regulator 1	ENSG00000110497	down
chr11	61110058	61110222	165	*	166	11	0.559559	0.724545	-0.164986	-52.5113	Promoter (<=1kb)	11	61069729	61110047	40319	2	1642	uc010rlf.1	-11	ENSG00000167986	DDB1	damage specific DNA binding protein 1	ENSG00000167986	down
chr11	61275401	61275479	79	*	80	8	0.15932	0.295064	-0.135743	-89.5419	Promoter (<=1kb)	11	61276068	61276129	62	1	100616470	uc021qkg.1	-589	ENSG00000266006	MIR4488	microRNA 4488	ENSG00000266006	down
chr11	62437976	62438340	365	*	366	39	0.598141	0.792478	-0.194337	-253.7	Promoter (<=1kb)	11	62439126	62441162	2037	1	790955	uc001nui.4	-786	ENSG00000204922	UQCC3	ubiquinol-cytochrome c reductase complex assembly factor 3	ENSG00000204922	down
chr11	62447933	62448019	87	*	88	11	0.529894	0.697366	-0.167472	-49.8251	Promoter (1-2kb)	11	62443972	62446545	2574	2	51035	uc001nuk.3	-1388	ENSG00000162191	UBXN1	UBX domain protein 1	ENSG00000162191	down
chr11	62522226	62522279	54	*	55	7	0.533884	0.672807	-0.138923	-33.5157	Promoter (<=1kb)	11	62518435	62521656	3222	2	79842	uc001nuz.3	-570	ENSG00000185670	ZBTB3	zinc finger and BTB domain containing 3	ENSG00000185670	down
chr11	63531486	63531546	61	*	62	5	0.356629	0.498898	-0.142268	-23.3557	Promoter (2-3kb)	11	63527364	63533776	6413	2	65998	uc001nxs.3	2230	ENSG00000188070	ZFTA	zinc finger translocation associated	ENSG00000188070	down
chr11	65318558	65318981	424	*	425	47	0.523562	0.73801	-0.214449	-303.62	Promoter (1-2kb)	11	65306030	65316569	10540	2	4054	uc001oeh.3	-1989	ENSG00000168056	LTBP3	latent transforming growth factor beta binding protein 3	ENSG00000168056	down
chr11	67407894	67407995	102	*	103	10	0.254202	0.490263	-0.236061	-45.3892	Promoter (<=1kb)	11	67398774	67407031	8258	2	347853	uc001omp.3	-863	ENSG00000167800	TBX10	T-box transcription factor 10	ENSG00000167800	down
chr11	67808906	67808974	69	*	70	8	0.583704	0.742913	-0.159209	-48.9824	Promoter (1-2kb)	11	67810413	67818366	7954	1	10312	uc001ong.3	-1439	ENSG00000110719	TCIRG1	T cell immune regulator 1, ATPase H+ transporting V0 subunit a3	ENSG00000110719	down
chr11	71186970	71187445	476	*	477	49	0.719711	0.877773	-0.158062	-328.47	Promoter (2-3kb)	11	71190340	71212581	22242	1	55191	uc001oqp.3	-2895	ENSG00000172890	NADSYN1	NAD synthetase 1	ENSG00000172890	down
chr11	71541997	71542071	75	*	76	12	0.531624	0.684065	-0.152441	-69.7867	Promoter (2-3kb)	11	71544246	71548608	4363	1	245911	uc010rqr.2	-2175	ENSG00000184276	DEFB108B	defensin beta 108B	ENSG00000184276	down
chr11	71724558	71724692	135	*	136	10	0.397418	0.5772	-0.179782	-52.9042	Promoter (2-3kb)	11	71713911	71727306	13396	2	4926	uc009ysw.1	2614	ENSG00000137497	NUMA1	nuclear mitotic apparatus protein 1	ENSG00000137497	down
chr11	72019580	72019653	74	*	75	11	0.353908	0.60041	-0.246502	-51.6378	Promoter (<=1kb)	11	72003470	72019648	16179	2	81570	uc001osi.3	0	ENSG00000162129	CLPB	ClpB family mitochondrial disaggregase	ENSG00000162129	down
chr11	73022235	73022823	589	*	590	47	0.493782	0.70192	-0.208138	-320.663	Promoter (2-3kb)	11	73019663	73080425	60763	1	9828	uc001otu.3	2572	ENSG00000110237	ARHGEF17	Rho guanine nucleotide exchange factor 17	ENSG00000110237	down
chr11	73499807	73499872	66	*	67	8	0.235798	0.377032	-0.141234	-65.4685	Promoter (<=1kb)	11	73498917	73575656	76740	1	51642	uc010rri.2	890	ENSG00000175581	MRPL48	mitochondrial ribosomal protein L48	ENSG00000175581	down
chr11	74658864	74658931	68	*	69	8	0.655338	0.818735	-0.163397	-50.8964	Promoter (1-2kb)	11	74518784	74660232	141449	2	143570	uc001ovm.2	1301	ENSG00000166435	XRRA1	X-ray radiation resistance associated 1	ENSG00000166435	down
chr11	75274660	75277821	3162	*	3163	70	0.474359	0.731425	-0.257066	-573.205	Promoter (1-2kb)	11	75278827	75283849	5023	1	871	uc001owt.3	-1006	ENSG00000149257	SERPINH1	serpin family H member 1	ENSG00000149257	down
chr11	82866908	82867007	100	*	101	8	0.355731	0.513419	-0.157688	-59.9049	Promoter (1-2kb)	11	82868137	82881037	12901	1	51585	uc010rsu.1	-1130	ENSG00000165494	PCF11	PCF11 cleavage and polyadenylation factor subunit	ENSG00000165494	down
chr11	108369800	108369926	127	*	128	23	0.613927	0.787142	-0.173215	-167.756	Promoter (<=1kb)	11	108342833	108369159	26327	2	143888	uc001pkj.2	-641	ENSG00000178202	POGLUT3	protein O-glucosyltransferase 3	ENSG00000178202	down
chr11	110001461	110001681	221	*	222	14	0.529117	0.752346	-0.223228	-64.487	Promoter (<=1kb)	11	110001729	110042566	40838	1	85463	uc010rwd.2	-48	ENSG00000149289	ZC3H12C	zinc finger CCCH-type containing 12C	ENSG00000149289	down
chr11	118445713	118445989	277	*	278	26	0.535323	0.718134	-0.182811	-145.217	Promoter (2-3kb)	11	118443102	118473747	30646	1	372	uc010ryg.2	2611	ENSG00000095139	ARCN1	archain 1	ENSG00000095139	down
chr11	118781975	118782027	53	*	54	7	0.200664	0.336314	-0.135651	-73.3503	Promoter (<=1kb)	11	118766851	118781613	14763	2	283149	uc009zal.3	-362	ENSG00000186174	BCL9L	BCL9 like	ENSG00000186174	down
chr12	661505	661589	85	*	86	5	0.416955	0.607868	-0.190913	-14.6498	Promoter (<=1kb)	12	661699	671058	9360	1	283358	uc001qik.1	-110	ENSG00000139044	B4GALNT3	beta-1,4-N-acetyl-galactosaminyltransferase 3	ENSG00000139044	down
chr12	6473785	6473884	100	*	101	13	0.684157	0.838894	-0.154737	-90.3327	Promoter (<=1kb)	12	6456009	6473313	17305	2	6337	uc001qnv.3	-472	ENSG00000111319	SCNN1A	sodium channel epithelial 1 subunit alpha	ENSG00000111319	down
chr12	7060154	7060206	53	*	54	4	0.444828	0.592253	-0.147424	-24.1909	Promoter (<=1kb)	12	7060434	7070479	10046	1	5777	uc001qsb.2	-228	ENSG00000111679	PTPN6	protein tyrosine phosphatase non-receptor type 6	ENSG00000111679	down
chr12	8998371	8998440	70	*	71	8	0.620413	0.771031	-0.150618	-46.4368	Promoter (<=1kb)	12	8997600	9029381	31782	1	144568	uc010sgm.3	771	ENSG00000166535	A2ML1	alpha-2-macroglobulin like 1	ENSG00000166535	down
chr12	10363344	10363435	92	*	93	13	0.608457	0.776951	-0.168494	-94.6235	Promoter (2-3kb)	12	10365489	10373561	8073	1	23710	uc010shb.1	-2054	ENSG00000139112	GABARAPL1	GABA type A receptor associated protein like 1	ENSG00000139112	down
chr12	49685854	49685913	60	*	61	8	0.604358	0.75176	-0.147402	-53.1872	Promoter (2-3kb)	12	49688909	49692481	3573	1	5630	uc001rtu.3	-2996	ENSG00000135406	PRPH	peripherin	ENSG00000135406	down
chr12	51770948	51771316	369	*	370	19	0.512446	0.691206	-0.178759	-88.8166	Promoter (2-3kb)	12	51745833	51773668	27836	2	11226	uc009zma.1	2352	ENSG00000139629	GALNT6	polypeptide N-acetylgalactosaminyltransferase 6	ENSG00000139629	down
chr12	51794725	51795090	366	*	367	32	0.504171	0.796055	-0.291885	-227.585	Promoter (1-2kb)	12	51796942	51891650	94709	1	9498	uc010snj.2	-1852	ENSG00000050438	SLC4A8	solute carrier family 4 member 8	ENSG00000050438	down
chr12	56322810	56322885	76	*	77	6	0.577362	0.736175	-0.158813	-41.9697	Promoter (1-2kb)	12	56307610	56321697	14088	2	84305	uc001sig.3	-1113	ENSG00000170473	PYM1	PYM homolog 1, exon junction complex associated factor	ENSG00000170473	down
chr12	56329520	56329579	60	*	61	14	0.327625	0.48441	-0.156785	-98.8252	Promoter (<=1kb)	12	56329120	56347807	18688	1	1606	uc001sio.3	400	ENSG00000065357	DGKA	diacylglycerol kinase alpha	ENSG00000065357	down
chr12	65002195	65002374	180	*	181	26	0.473933	0.696999	-0.223066	-159.123	Promoter (1-2kb)	12	65004293	65091347	87055	1	283349	uc001ssd.3	-1919	ENSG00000153179	RASSF3	Ras association domain family member 3	ENSG00000153179	down
chr12	98911583	98912233	651	*	652	65	0.463379	0.732878	-0.2695	-593.196	Promoter (1-2kb)	12	98906751	98910004	3254	2	100128191	uc001tfg.3	-1579	ENSG00000257167	TMPO-AS1	TMPO antisense RNA 1	ENSG00000257167	down
chr12	100591618	100591897	280	*	281	18	0.512703	0.750959	-0.238256	-124.057	Promoter (1-2kb)	12	100593865	100602362	8498	1	64431	uc010svh.3	-1968	ENSG00000075089	ACTR6	actin related protein 6	ENSG00000075089	down
chr12	108989765	108990117	353	*	354	22	0.41822	0.615433	-0.197213	-101.192	Promoter (1-2kb)	12	108983622	108991894	8273	2	338773	uc001tng.3	1777	ENSG00000183160	TMEM119	transmembrane protein 119	ENSG00000183160	down
chr12	120107676	120107742	67	*	68	6	0.569866	0.735349	-0.165483	-45.1352	Promoter (1-2kb)	12	120105761	120119429	13669	1	5564	uc001txg.3	1915	ENSG00000111725	PRKAB1	protein kinase AMP-activated non-catalytic subunit beta 1	ENSG00000111725	down
chr12	121735731	121735814	84	*	85	10	0.364054	0.499787	-0.135734	-66.3298	Promoter (<=1kb)	12	121675495	121736111	60617	2	10645	uc001tzv.3	297	ENSG00000110931	CAMKK2	calcium/calmodulin dependent protein kinase kinase 2	ENSG00000110931	down
chr12	122752564	122752631	68	*	69	11	0.626836	0.770314	-0.143478	-67.3821	Promoter (1-2kb)	12	122716094	122751068	34975	2	65082	uc001ucd.3	-1496	ENSG00000139719	VPS33A	VPS33A core subunit of CORVET and HOPS complexes	ENSG00000139719	down
chr12	122752692	122752812	121	*	122	16	0.650024	0.802408	-0.152384	-116.099	Promoter (1-2kb)	12	122716094	122751068	34975	2	65082	uc001ucd.3	-1624	ENSG00000139719	VPS33A	VPS33A core subunit of CORVET and HOPS complexes	ENSG00000139719	down
chr12	123214247	123214415	169	*	170	13	0.546144	0.701931	-0.155787	-62.1412	Promoter (<=1kb)	12	123212153	123215129	2977	2	27198	uc001ucz.3	714	ENSG00000196917	HCAR1	hydroxycarboxylic acid receptor 1	ENSG00000196917	down
chr12	123750579	123750754	176	*	177	20	0.618426	0.776699	-0.158273	-121.028	Promoter (2-3kb)	12	123745517	123752801	7285	2	8099	uc031qjy.1	2047	ENSG00000111328	CDK2AP1	cyclin dependent kinase 2 associated protein 1	ENSG00000111328	down
chr12	123750813	123750864	52	*	53	13	0.606875	0.750966	-0.144091	-73.1696	Promoter (1-2kb)	12	123745517	123752801	7285	2	8099	uc031qjy.1	1937	ENSG00000111328	CDK2AP1	cyclin dependent kinase 2 associated protein 1	ENSG00000111328	down
chr12	132435840	132435948	109	*	110	10	0.481762	0.635641	-0.153879	-52.5651	Promoter (1-2kb)	12	132434465	132565011	130547	1	57634	uc001ujn.3	1375	ENSG00000183495	EP400	E1A binding protein p400	ENSG00000183495	down
chr12	133187539	133187591	53	*	54	12	0.355988	0.510807	-0.154819	-68.0924	Promoter (<=1kb)	12	133179736	133187037	7302	2	100507055	uc031qki.1	-502	ENSG00000204583	LRCOL1	leucine rich colipase like 1	ENSG00000204583	down
chr13	21477536	21477871	336	*	337	41	0.53552	0.727101	-0.191581	-237.752	Promoter (<=1kb)	13	21417034	21476913	59880	2	64328	uc010tcr.1	-623	ENSG00000132953	XPO4	exportin 4	ENSG00000132953	down
chr13	25874932	25875238	307	*	308	36	0.324806	0.500005	-0.175199	-213.734	Promoter (<=1kb)	13	25875666	25910478	34813	1	9818	uc001uqg.1	-428	ENSG00000139496	NUP58	nucleoporin 58	ENSG00000139496	down
chr13	28903639	28903724	86	*	87	4	0.318907	0.486833	-0.167926	-31.6297	Promoter (<=1kb)	13	28874483	28903992	29510	2	2321	uc010aaq.2	268	ENSG00000102755	FLT1	fms related receptor tyrosine kinase 1	ENSG00000102755	down
chr13	41053239	41053543	305	*	306	17	0.296808	0.753062	-0.456254	-124.66	Promoter (1-2kb)	13	40921271	41055143	133873	2	646982	uc001uxj.4	1600	ENSG00000215483	LINC00598	long intergenic non-protein coding RNA 598	ENSG00000215483	down
chr13	50266047	50266522	476	*	477	53	0.474664	0.715394	-0.24073	-457.119	Promoter (<=1kb)	13	50234810	50265623	30814	2	84650	uc001vdi.3	-424	ENSG00000123179	EBPL	EBP like	ENSG00000123179	down
chr13	50367581	50367652	72	*	73	7	0.312884	0.504702	-0.191818	-55.2262	Promoter (<=1kb)	13	50273443	50367057	93615	2	3839	uc001vdj.2	-524	ENSG00000102753	KPNA3	karyopherin subunit alpha 3	ENSG00000102753	down
chr13	53419718	53419944	227	*	228	25	0.170613	0.355803	-0.18519	-137.605	Promoter (2-3kb)	13	53418109	53422775	4667	2	5100	uc001vhi.3	2831	ENSG00000136099	PCDH8	protocadherin 8	ENSG00000136099	down
chr13	76209396	76209621	226	*	227	28	0.274076	0.430715	-0.156639	-158.843	Promoter (<=1kb)	13	76210459	76419515	209057	1	4008	uc001vjt.1	-838	ENSG00000136153	LMO7	LIM domain 7	ENSG00000136153	down
chr13	111935413	111935779	367	*	368	50	0.769551	0.921186	-0.151635	-333.122	Promoter (<=1kb)	13	111934541	111947542	13002	1	8874	uc001vry.1	872	ENSG00000102606	ARHGEF7	Rho guanine nucleotide exchange factor 7	ENSG00000102606	down
chr13	114455737	114455808	72	*	73	16	0.454077	0.610232	-0.156154	-78.512	Promoter (1-2kb)	13	114451484	114454062	2579	2	100130386	uc010tkg.1	-1675	ENSG00000279770	LINC00552	long intergenic non-protein coding RNA 552	ENSG00000279770	down
chr14	24049766	24049918	153	*	154	18	0.591841	0.733629	-0.141788	-97.2811	Promoter (1-2kb)	14	24044160	24048009	3850	2	84502	uc001wks.2	-1757	ENSG00000092051	JPH4	junctophilin 4	ENSG00000092051	down
chr14	24506788	24507074	287	*	288	27	0.589538	0.763897	-0.174359	-163.286	Promoter (1-2kb)	14	24505621	24520586	14966	1	728635	uc021rrj.2	1167	ENSG00000284898	DHRS4L1	dehydrogenase/reductase 4 like 1 (pseudogene)	ENSG00000284898	down
chr14	31496592	31496725	134	*	135	13	0.139292	0.280637	-0.141345	-74.4968	Promoter (<=1kb)	14	31495849	31565656	69808	1	11154	uc021rrz.1	743	ENSG00000100478	AP4S1	adaptor related protein complex 4 subunit sigma 1	ENSG00000100478	down
chr14	31924481	31924664	184	*	185	18	0.75121	0.894596	-0.143385	-105.156	Promoter (2-3kb)	14	31915243	31926680	11438	2	112487	uc001wrj.3	2016	ENSG00000129480	DTD2	D-aminoacyl-tRNA deacylase 2	ENSG00000129480	down
chr14	39571158	39571292	135	*	136	8	0.559014	0.742454	-0.18344	-37.6733	Promoter (1-2kb)	14	39501123	39572437	71315	2	10484	uc001wup.1	1145	ENSG00000100934	SEC23A	SEC23 homolog A, COPII coat complex component	ENSG00000100934	down
chr14	65008249	65008510	262	*	263	66	0.327503	0.487084	-0.15958	-373.124	Promoter (1-2kb)	14	65007186	65009954	2769	1	3306	uc001xhk.4	1063	ENSG00000126803	HSPA2	heat shock protein family A (Hsp70) member 2	ENSG00000126803	down
chr14	70078788	70081080	2293	*	2294	54	0.342277	0.423826	-0.0815499	-7.74932	Promoter (<=1kb)	14	70078310	70181861	103552	1	9766	uc010aqz.3	478	ENSG00000100647	SUSD6	sushi domain containing 6	ENSG00000100647	down
chr14	74110666	74110765	100	*	101	16	0.488004	0.657794	-0.16979	-126.424	Promoter (<=1kb)	14	74111578	74170431	58854	1	83544	uc001xoq.4	-813	ENSG00000119661	DNAL1	dynein axonemal light chain 1	ENSG00000119661	down
chr14	74352495	74352607	113	*	114	25	0.20613	0.345837	-0.139706	-250.696	Promoter (<=1kb)	14	74353318	74371786	18469	1	57862	uc010ary.2	-711	ENSG00000119725	ZNF410	zinc finger protein 410	ENSG00000119725	down
chr14	74770123	74770232	110	*	111	10	0.325291	0.486019	-0.160728	-57.3143	Promoter (<=1kb)	14	74758990	74769767	10778	2	5826	uc001xpv.2	-356	ENSG00000119688	ABCD4	ATP binding cassette subfamily D member 4	ENSG00000119688	down
chr14	100112162	100112342	181	*	182	15	0.28872	0.541966	-0.253246	-44.4234	Promoter (<=1kb)	14	100111480	100143011	31532	1	84439	uc010avs.3	682	ENSG00000182218	HHIPL1	HHIP like 1	ENSG00000182218	down
chr14	102226185	102226237	53	*	54	4	0.229826	0.408299	-0.178473	-30.1342	Promoter (1-2kb)	14	102228135	102302909	74775	1	5527	uc001ykj.4	-1898	ENSG00000078304	PPP2R5C	protein phosphatase 2 regulatory subunit B'gamma	ENSG00000078304	down
chr14	105158258	105158438	181	*	182	12	0.44043	0.626376	-0.185946	-52.7819	Promoter (2-3kb)	14	105155943	105185947	30005	1	64423	uc001ypc.2	2315	ENSG00000203485	INF2	inverted formin 2	ENSG00000203485	down
chr14	105218615	105218783	169	*	170	32	0.356367	0.503386	-0.147018	-168.545	Promoter (<=1kb)	14	105219470	105223822	4353	1	10572	uc010tyj.1	-687	ENSG00000184990	SIVA1	SIVA1 apoptosis inducing factor	ENSG00000184990	down
chr14	105906829	105906919	91	*	92	7	0.452096	0.612252	-0.160156	-31.8352	Promoter (1-2kb)	14	105905009	105927290	22282	1	9112	uc001yra.1	1820	ENSG00000182979	MTA1	metastasis associated 1	ENSG00000182979	down
chr15	34312309	34312428	120	*	121	5	0.429764	0.820687	-0.390922	-16.2314	Promoter (1-2kb)	15	34310428	34357287	46860	1	1133	uc001zhl.1	1881	ENSG00000184984	CHRM5	cholinergic receptor muscarinic 5	ENSG00000184984	down
chr15	39874438	39874579	142	*	143	19	0.449836	0.608433	-0.158597	-111.526	Promoter (1-2kb)	15	39873280	39889668	16389	1	7057	uc001zkh.3	1158	ENSG00000137801	THBS1	thrombospondin 1	ENSG00000137801	down
chr15	39874635	39874866	232	*	233	18	0.406911	0.562055	-0.155144	-111.431	Promoter (1-2kb)	15	39873280	39889668	16389	1	7057	uc001zkh.3	1355	ENSG00000137801	THBS1	thrombospondin 1	ENSG00000137801	down
chr15	40225619	40225679	61	*	62	6	0.213059	0.3458	-0.132741	-43.1473	Promoter (<=1kb)	15	40226347	40267625	41279	1	440275	uc001zkl.3	-668	ENSG00000128829	EIF2AK4	eukaryotic translation initiation factor 2 alpha kinase 4	ENSG00000128829	down
chr15	40225885	40225938	54	*	55	12	0.201578	0.338737	-0.137159	-77.6581	Promoter (<=1kb)	15	40226347	40267625	41279	1	440275	uc001zkl.3	-409	ENSG00000128829	EIF2AK4	eukaryotic translation initiation factor 2 alpha kinase 4	ENSG00000128829	down
chr15	40695611	40695887	277	*	278	32	0.6762	0.850276	-0.174076	-207.421	Promoter (1-2kb)	15	40697686	40713512	15827	1	3712	uc001zlq.2	-1799	ENSG00000128928	IVD	isovaleryl-CoA dehydrogenase	ENSG00000128928	down
chr15	44037670	44038103	434	*	435	49	0.520097	0.7501	-0.230003	-365.602	Promoter (<=1kb)	15	44028146	44038496	10351	2	440278	uc001zss.3	393	ENSG00000291053	CATSPER2P1	CATSPER2 pseudogene 1	ENSG00000291053	down
chr15	55610358	55610824	467	*	468	54	0.501327	0.679432	-0.178105	-279.755	Promoter (<=1kb)	15	55611133	55647846	36714	1	9488	uc002act.3	-309	ENSG00000069943	PIGB	phosphatidylinositol glycan anchor biosynthesis class B	ENSG00000069943	down
chr15	55881401	55881608	208	*	209	12	0.41287	0.800537	-0.387668	-59.6452	Promoter (<=1kb)	15	55838221	55881050	42830	2	26108	uc002adf.1	-351	ENSG00000171016	PYGO1	pygopus family PHD finger 1	ENSG00000171016	down
chr15	64649254	64649858	605	*	606	65	0.590597	0.807029	-0.216432	-508.366	Promoter (<=1kb)	15	64457932	64648442	190511	2	53944	uc002anh.1	-812	ENSG00000169118	CSNK1G1	casein kinase 1 gamma 1	ENSG00000169118	down
chr15	64680653	64680760	108	*	109	7	0.291514	0.471716	-0.180202	-48.7837	Promoter (<=1kb)	15	64680003	64747502	67500	1	9325	uc002anm.3	650	ENSG00000103671	TRIP4	thyroid hormone receptor interactor 4	ENSG00000103671	down
chr15	68549105	68549182	78	*	79	11	0.125585	0.257682	-0.132097	-125.687	Promoter (<=1kb)	15	68499330	68549444	50115	2	54982	uc010ujz.2	262	ENSG00000128973	CLN6	CLN6 transmembrane ER protein	ENSG00000128973	down
chr15	68927065	68927158	94	*	95	4	0.510764	0.689627	-0.178863	-25.3854	Promoter (2-3kb)	15	68924327	69020144	95818	1	10391	uc010bic.3	2738	ENSG00000103647	CORO2B	coronin 2B	ENSG00000103647	down
chr15	69222398	69222896	499	*	500	59	0.57102	0.755431	-0.184411	-474.296	Promoter (<=1kb)	15	69222839	69239150	16312	1	246777	uc002arn.2	0	ENSG00000258484	SPESP1	sperm equatorial segment protein 1	ENSG00000258484	down
chr15	72104134	72104647	514	*	515	51	0.514137	0.712846	-0.19871	-313.616	Promoter (1-2kb)	15	72102894	72110597	7704	1	10002	uc002ati.3	1240	ENSG00000278570	NR2E3	nuclear receptor subfamily 2 group E member 3	ENSG00000278570	down
chr15	72768730	72768999	270	*	271	29	0.658488	0.823127	-0.164639	-175.607	Promoter (2-3kb)	15	72766667	72878896	112230	1	25820	uc002aut.4	2063	ENSG00000166233	ARIH1	ariadne RBR E3 ubiquitin protein ligase 1	ENSG00000166233	down
chr15	73079097	73079280	184	*	185	10	0.519744	0.702843	-0.183098	-48.3895	Promoter (2-3kb)	15	73043708	73076126	32419	2	83440	uc002avi.4	-2971	ENSG00000159322	ADPGK	ADP dependent glucokinase	ENSG00000159322	down
chr15	75020739	75020875	137	*	138	18	0.452949	0.608659	-0.15571	-107.391	Promoter (2-3kb)	15	75013061	75017877	4817	2	1543	uc010bjz.1	-2862	ENSG00000140465	CYP1A1	cytochrome P450 family 1 subfamily A member 1	ENSG00000140465	down
chr15	77923167	77923325	159	*	160	10	0.203589	0.376693	-0.173104	-57.9995	Promoter (1-2kb)	15	77905369	77924709	19341	2	84894	uc002bct.1	1384	ENSG00000169783	LINGO1	leucine rich repeat and Ig domain containing 1	ENSG00000169783	down
chr15	78832118	78832169	52	*	53	4	0.294859	0.428836	-0.133977	-32.5495	Promoter (<=1kb)	15	78832747	78841563	8817	1	5685	uc002bdu.4	-578	ENSG00000041357	PSMA4	proteasome 20S subunit alpha 4	ENSG00000041357	down
chr15	79296281	79296592	312	*	313	39	0.593431	0.817436	-0.224005	-288.978	Promoter (1-2kb)	15	79252289	79298002	45714	2	5923	uc002beo.3	1410	ENSG00000058335	RASGRF1	Ras protein specific guanine nucleotide releasing factor 1	ENSG00000058335	down
chr15	84323971	84324024	54	*	55	5	0.140571	0.318723	-0.178152	-29.0544	Promoter (1-2kb)	15	84322838	84708593	385756	1	57188	uc002bjz.4	1133	ENSG00000156218	ADAMTSL3	ADAMTS like 3	ENSG00000156218	down
chr15	89454496	89454617	122	*	123	13	0.536853	0.70109	-0.164237	-85.7362	Promoter (1-2kb)	15	89441914	89455755	13842	2	4240	uc002bnf.4	1138	ENSG00000140545	MFGE8	milk fat globule EGF and factor V/VIII domain containing	ENSG00000140545	down
chr15	90197305	90197535	231	*	232	22	0.397105	0.579479	-0.182374	-121.787	Promoter (1-2kb)	15	90171201	90198682	27482	2	374654	uc002bof.2	1147	ENSG00000166813	KIF7	kinesin family member 7	ENSG00000166813	down
chr15	90197639	90197763	125	*	126	8	0.368896	0.540349	-0.171453	-44.0548	Promoter (<=1kb)	15	90171201	90198682	27482	2	374654	uc002bof.2	919	ENSG00000166813	KIF7	kinesin family member 7	ENSG00000166813	down
chr15	93277432	93277653	222	*	223	40	0.264194	0.421258	-0.157064	-244.904	Promoter (<=1kb)	15	93160679	93277304	116626	2	400451	uc002bsl.4	-128	ENSG00000185442	FAM174B	family with sequence similarity 174 member B	ENSG00000185442	down
chr16	61445	61509	65	*	66	7	0.502636	0.671054	-0.168417	-43.9412	Promoter (<=1kb)	16	61555	64090	2536	1	100287029	uc010bqm.2	-46	ENSG00000290355	DDX11L10	DEAD/H-box helicase 11 like 10 (pseudogene)	ENSG00000290355	down
chr16	334532	334623	92	*	93	16	0.70448	0.847339	-0.142859	-100.725	Promoter (1-2kb)	16	332615	337209	4595	1	64714	uc010bqt.1	1917	ENSG00000185615	PDIA2	protein disulfide isomerase family A member 2	ENSG00000185615	down
chr16	433416	433493	78	*	79	12	0.352333	0.51348	-0.161147	-72.4547	Promoter (1-2kb)	16	432241	442960	10720	1	100134368	uc002cgw.1	1175	ENSG00000236829	LOC100134368	uncharacterized LOC100134368	ENSG00000236829	down
chr16	584045	584311	267	*	268	30	0.393712	0.614497	-0.220786	-139.075	Promoter (1-2kb)	16	585316	585368	53	1	100847028	uc031qun.1	-1005	ENSG00000266124	MIR5587	microRNA 5587	ENSG00000266124	down
chr16	599298	599789	492	*	493	86	0.672545	0.874199	-0.201654	-698.078	Promoter (2-3kb)	16	602301	604636	2336	1	6650	uc002chj.3	-2512	ENSG00000103326	CAPN15	calpain 15	ENSG00000103326	down
chr16	615003	615074	72	*	73	16	0.520994	0.68976	-0.168766	-88.4173	Promoter (1-2kb)	16	617032	619495	2464	1	283948	uc002chl.3	-1958	ENSG00000257108	NHLRC4	NHL repeat containing 4	ENSG00000257108	down
chr16	615300	615350	51	*	52	4	0.577078	0.753276	-0.176198	-15.9248	Promoter (1-2kb)	16	617032	619495	2464	1	283948	uc002chl.3	-1682	ENSG00000257108	NHLRC4	NHL repeat containing 4	ENSG00000257108	down
chr16	694152	694491	340	*	341	25	0.662611	0.843858	-0.181247	-166.295	Promoter (2-3kb)	16	692120	697544	5425	1	84331	uc021szz.1	2032	ENSG00000172366	MCRIP2	MAPK regulated corepressor interacting protein 2	ENSG00000172366	down
chr16	694990	695083	94	*	95	5	0.597986	0.743408	-0.145422	-34.3883	Promoter (2-3kb)	16	692120	697544	5425	1	84331	uc021szz.1	2870	ENSG00000172366	MCRIP2	MAPK regulated corepressor interacting protein 2	ENSG00000172366	down
chr16	697833	698377	545	*	546	46	0.335003	0.509672	-0.174669	-268.876	Promoter (<=1kb)	16	699363	706537	7175	1	197335	uc002cig.1	-986	ENSG00000161996	WDR90	WD repeat domain 90	ENSG00000161996	down
chr16	734912	734997	86	*	87	6	0.314194	0.483794	-0.1696	-67.4715	Promoter (<=1kb)	16	731667	734439	2773	2	339123	uc002ciy.1	-473	ENSG00000161999	JMJD8	jumonji domain containing 8	ENSG00000161999	down
chr16	857071	857122	52	*	53	10	0.298795	0.450819	-0.152023	-46.6872	Promoter (1-2kb)	16	855443	863861	8419	1	388199	uc010uut.2	1628		PRR25	proline rich 25		down
chr16	1262706	1262786	81	*	82	21	0.558883	0.70239	-0.143507	-114.744	Promoter (2-3kb)	16	1260035	1271772	11738	1	8912	uc010brj.3	2671	ENSG00000196557	CACNA1H	calcium voltage-gated channel subunit alpha1 H	ENSG00000196557	down
chr16	1465269	1465422	154	*	155	23	0.531104	0.696791	-0.165687	-154.722	Promoter (<=1kb)	16	1448306	1464705	16400	2	64718	uc002clq.3	-564	ENSG00000059145	UNKL	unk like zinc finger	ENSG00000059145	down
chr16	1465504	1465556	53	*	54	8	0.677962	0.818979	-0.141017	-52.9288	Promoter (<=1kb)	16	1448306	1464705	16400	2	64718	uc002clq.3	-799	ENSG00000059145	UNKL	unk like zinc finger	ENSG00000059145	down
chr16	1471675	1471763	89	*	90	13	0.322857	0.471356	-0.148499	-82.41	Promoter (<=1kb)	16	1469745	1470801	1057	2	283951	uc002clr.4	-874	ENSG00000174109	UQCC4	ubiquinol-cytochrome c reductase complex assembly factor 4	ENSG00000174109	down
chr16	1471890	1471950	61	*	62	5	0.557369	0.743491	-0.186122	-22.3244	Promoter (1-2kb)	16	1469745	1470801	1057	2	283951	uc002clr.4	-1089	ENSG00000174109	UQCC4	ubiquinol-cytochrome c reductase complex assembly factor 4	ENSG00000174109	down
chr16	1498860	1499955	1096	*	1097	17	0.619547	0.771412	-0.151865	-110.808	Promoter (<=1kb)	16	1494934	1499798	4865	2	1186	uc002clu.3	0	ENSG00000103249	CLCN7	chloride voltage-gated channel 7	ENSG00000103249	down
chr16	1500163	1500272	110	*	111	8	0.562802	0.73215	-0.169348	-39.7754	Promoter (<=1kb)	16	1494934	1499798	4865	2	1186	uc002clu.3	-365	ENSG00000103249	CLCN7	chloride voltage-gated channel 7	ENSG00000103249	down
chr16	2079699	2080921	1223	*	1224	38	0.583201	0.7931	-0.209899	-237.007	Promoter (2-3kb)	16	2083265	2089027	5763	1	9351	uc002cok.3	-2344	ENSG00000065054	NHERF2	NHERF family PDZ scaffold protein 2	ENSG00000065054	down
chr16	2131630	2131964	335	*	336	36	0.502234	0.742185	-0.239951	-228.244	Promoter (<=1kb)	16	2132698	2138713	6016	1	7249	uc002coq.3	-734	ENSG00000103197	TSC2	TSC complex subunit 2	ENSG00000103197	down
chr16	2266027	2266241	215	*	216	27	0.532725	0.696722	-0.163997	-142.608	Promoter (1-2kb)	16	2261603	2264822	3220	2	283871	uc002cpk.1	-1205	ENSG00000184207	PGP	phosphoglycolate phosphatase	ENSG00000184207	down
chr16	2569597	2569655	59	*	60	16	0.492616	0.646188	-0.153572	-82.9442	Promoter (<=1kb)	16	2570363	2579732	9370	1	51005	uc002cqp.3	-708	ENSG00000162066	AMDHD2	amidohydrolase domain containing 2	ENSG00000162066	down
chr16	2586688	2587081	394	*	395	46	0.379792	0.531774	-0.151982	-250.089	Promoter (<=1kb)	16	2587965	2612228	24264	1	5170	uc010uwe.2	-884	ENSG00000140992	PDPK1	3-phosphoinositide dependent protein kinase 1	ENSG00000140992	down
chr16	4667332	4667647	316	*	317	30	0.528752	0.769561	-0.240809	-133.157	Promoter (2-3kb)	16	4658884	4664927	6044	2	124402	uc002cwx.2	-2405	ENSG00000153443	UBALD1	UBA like domain containing 1	ENSG00000153443	down
chr16	29625990	29626409	420	*	421	31	0.421034	0.640393	-0.219359	-212.429	Promoter (<=1kb)	16	29624424	29625038	615	2	81893	uc002dtl.1	-952	ENSG00000260727	SLC7A5P1	solute carrier family 7 member 5 pseudogene 1	ENSG00000260727	down
chr16	29691304	29691364	61	*	62	5	0.461864	0.600423	-0.138559	-31.6384	Promoter (<=1kb)	16	29690441	29709314	18874	1	23475	uc010vdu.2	863	ENSG00000103485	QPRT	quinolinate phosphoribosyltransferase	ENSG00000103485	down
chr16	31141033	31141151	119	*	120	6	0.26556	0.427934	-0.162374	-34.4304	Promoter (2-3kb)	16	31138510	31142712	4203	1	84148	uc002eba.3	2523	ENSG00000103510	KAT8	lysine acetyltransferase 8	ENSG00000103510	down
chr16	31160257	31160450	194	*	195	24	0.405647	0.607375	-0.201728	-136.955	Promoter (<=1kb)	16	31150247	31160855	10609	2	146547	uc010vff.3	405	ENSG00000178226	PRSS36	serine protease 36	ENSG00000178226	down
chr16	31453328	31453406	79	*	80	14	0.393286	0.542501	-0.149214	-75.4384	Promoter (<=1kb)	16	31446885	31454348	7464	2	283933	uc010vfm.1	942	ENSG00000176723	ZNF843	zinc finger protein 843	ENSG00000176723	down
chr16	46920125	46921346	1222	*	1223	29	0.58659	0.776836	-0.190246	-178.131	Promoter (1-2kb)	16	46919102	46965201	46100	1	84706	uc002eem.3	1023	ENSG00000166123	GPT2	glutamic--pyruvic transaminase 2	ENSG00000166123	down
chr16	57198666	57198868	203	*	204	16	0.64373	0.86322	-0.21949	-95.4698	Promoter (2-3kb)	16	57186378	57201162	14785	2	80011	uc021tix.1	2294	ENSG00000172775	PSME3IP1	proteasome activator subunit 3 interacting protein 1	ENSG00000172775	down
chr16	68015856	68016553	698	*	699	107	0.531581	0.728596	-0.197014	-658.308	Promoter (1-2kb)	16	68009566	68014452	4887	2	64180	uc010cex.3	-1404	ENSG00000141096	DPEP3	dipeptidase 3	ENSG00000141096	down
chr16	69601938	69602164	227	*	228	26	0.564044	0.793147	-0.229104	-191.288	Promoter (2-3kb)	16	69599869	69738569	138701	1	10725	uc002exn.2	2069	ENSG00000102908	NFAT5	nuclear factor of activated T cells 5	ENSG00000102908	down
chr16	70712978	70714397	1420	*	1421	165	0.467715	0.647154	-0.179439	-808.184	Promoter (<=1kb)	16	70710784	70713958	3175	2	92154	uc002ezk.1	0	ENSG00000132613	MTSS2	MTSS I-BAR domain containing 2	ENSG00000132613	down
chr16	74400726	74400780	55	*	56	9	0.611961	0.753276	-0.141315	-63.254	Promoter (1-2kb)	16	74366304	74402153	35850	2	283922	uc002fcr.2	1373	ENSG00000290890	PDPR2P	pyruvate dehydrogenase phosphatase regulatory subunit 2, pseudogene	ENSG00000290890	down
chr16	85317784	85318048	265	*	266	39	0.495487	0.692459	-0.196971	-181.869	Promoter (1-2kb)	16	85316564	85321685	5122	1	197196	uc021tmc.1	1220	ENSG00000179219	LINC00311	long intergenic non-protein coding RNA 311	ENSG00000179219	down
chr16	85831789	85831884	96	*	97	7	0.394064	0.55222	-0.158156	-46.5432	Promoter (1-2kb)	16	85812231	85833148	20918	2	10328	uc002fjd.3	1264	ENSG00000131148	EMC8	ER membrane protein complex subunit 8	ENSG00000131148	down
chr16	87983577	87983818	242	*	243	39	0.659372	0.831376	-0.172004	-228.891	Promoter (<=1kb)	16	87984238	88066851	82614	1	54971	uc002fko.1	-420	ENSG00000172530	BANP	BTG3 associated nuclear protein	ENSG00000172530	down
chr16	88872096	88872258	163	*	164	14	0.550695	0.703912	-0.153216	-66.3672	Promoter (1-2kb)	16	88870186	88875666	5481	1	81620	uc002flu.3	1910	ENSG00000167513	CDT1	chromatin licensing and DNA replication factor 1	ENSG00000167513	down
chr16	89284922	89285156	235	*	236	33	0.481039	0.647991	-0.166951	-166.903	Promoter (<=1kb)	16	89284111	89295965	11855	1	197320	uc021tms.1	811	ENSG00000170100	ZNF778	zinc finger protein 778	ENSG00000170100	down
chr16	89575671	89575752	82	*	83	9	0.594795	0.745437	-0.150642	-58.3443	Promoter (<=1kb)	16	89574805	89624174	49370	1	6687	uc002fnj.3	866	ENSG00000197912	SPG7	SPG7 matrix AAA peptidase subunit, paraplegin	ENSG00000197912	down
chr16	89686385	89686706	322	*	323	28	0.366315	0.628674	-0.26236	-135.032	Promoter (<=1kb)	16	89687000	89704839	17840	1	1800	uc002fnr.4	-294	ENSG00000015413	DPEP1	dipeptidase 1	ENSG00000015413	down
chr16	89699580	89699843	264	*	265	25	0.273873	0.435234	-0.161361	-135.344	Promoter (2-3kb)	16	89696697	89704839	8143	1	1800	uc002fns.4	2883	ENSG00000015413	DPEP1	dipeptidase 1	ENSG00000015413	down
chr16	89776253	89776332	80	*	81	5	0.479745	0.65066	-0.170915	-31.3332	Promoter (1-2kb)	16	89778264	89784573	6310	1	100128881	uc002fon.1	-1932	ENSG00000261373	VPS9D1-AS1	VPS9D1 antisense RNA 1	ENSG00000261373	down
chr16	89776397	89776759	363	*	364	21	0.48761	0.681794	-0.194183	-103.954	Promoter (1-2kb)	16	89778264	89784573	6310	1	100128881	uc002fon.1	-1505	ENSG00000261373	VPS9D1-AS1	VPS9D1 antisense RNA 1	ENSG00000261373	down
chr16	89776823	89777078	256	*	257	19	0.642455	0.781489	-0.139034	-134.839	Promoter (1-2kb)	16	89778264	89784573	6310	1	100128881	uc002fon.1	-1186	ENSG00000261373	VPS9D1-AS1	VPS9D1 antisense RNA 1	ENSG00000261373	down
chr16	90030313	90030401	89	*	90	12	0.529897	0.690371	-0.160474	-84.2027	Promoter (<=1kb)	16	90030248	90034468	4221	1	54849	uc002fpq.2	65	ENSG00000140995	DEF8	differentially expressed in FDCP 8 homolog	ENSG00000140995	down
chr16	90075184	90075392	209	*	210	25	0.376637	0.544762	-0.168125	-135.462	Promoter (1-2kb)	16	90071279	90076529	5251	2	79007	uc002fqe.1	1137	ENSG00000003249	DBNDD1	dysbindin domain containing 1	ENSG00000003249	down
chr17	424746	425073	328	*	329	27	0.583305	0.79921	-0.215905	-171.311	Promoter (1-2kb)	17	411908	426233	14326	2	55275	uc031qxs.1	1160	ENSG00000141252	VPS53	VPS53 subunit of GARP complex	ENSG00000141252	down
chr17	1029242	1029464	223	*	224	19	0.4492	0.614545	-0.165344	-93.2795	Promoter (<=1kb)	17	994905	1029090	34186	2	29	uc010cjq.1	-152	ENSG00000159842	ABR	ABR activator of RhoGEF and GTPase	ENSG00000159842	down
chr17	1174787	1175064	278	*	279	29	0.202357	0.488058	-0.2857	-141.174	Promoter (<=1kb)	17	1173858	1174565	708	1	727857	uc021tnd.1	929	ENSG00000205899	BHLHA9	basic helix-loop-helix family member a9	ENSG00000205899	down
chr17	1466773	1466847	75	*	76	7	0.349866	0.519314	-0.169448	-33.893	Promoter (<=1kb)	17	1424873	1466110	41238	2	5306	uc021tng.1	-663	ENSG00000174238	PITPNA	phosphatidylinositol transfer protein alpha	ENSG00000174238	down
chr17	1627173	1627346	174	*	175	11	0.555097	0.715984	-0.160887	-56.3399	Promoter (<=1kb)	17	1627834	1641893	14060	1	124997	uc002fti.2	-488	ENSG00000167716	WDR81	WD repeat domain 81	ENSG00000167716	down
chr17	1731962	1732186	225	*	226	23	0.555656	0.742519	-0.186863	-125.747	Promoter (<=1kb)	17	1682829	1733175	50347	2	114826	uc002ftm.4	989	ENSG00000186532	SMYD4	SET and MYND domain containing 4	ENSG00000186532	down
chr17	2205474	2205829	356	*	357	34	0.534699	0.73211	-0.197411	-185.493	Promoter (<=1kb)	17	2202200	2206813	4614	2	23293	uc031qxy.1	984	ENSG00000070366	SMG6	SMG6 nonsense mediated mRNA decay factor	ENSG00000070366	down
chr17	2699992	2700185	194	*	195	14	0.326591	0.51341	-0.186819	-56.9458	Promoter (<=1kb)	17	2699732	2941035	241304	1	23108	uc010cke.3	260	ENSG00000132359	RAP1GAP2	RAP1 GTPase activating protein 2	ENSG00000132359	down
chr17	3594180	3594270	91	*	92	7	0.42801	0.586119	-0.158109	-38.2686	Promoter (1-2kb)	17	3576522	3595296	18775	2	5026	uc010vrx.2	1026	ENSG00000083454	P2RX5	purinergic receptor P2X 5	ENSG00000083454	down
chr17	4267678	4267742	65	*	66	12	0.734033	0.871456	-0.137423	-84.3735	Promoter (2-3kb)	17	4172512	4269969	97458	2	7326	uc002fxs.3	2227	ENSG00000132388	UBE2G1	ubiquitin conjugating enzyme E2 G1	ENSG00000132388	down
chr17	4267907	4267970	64	*	65	12	0.733919	0.873266	-0.139347	-87.8415	Promoter (1-2kb)	17	4172512	4269969	97458	2	7326	uc002fxs.3	1999	ENSG00000132388	UBE2G1	ubiquitin conjugating enzyme E2 G1	ENSG00000132388	down
chr17	5018491	5018840	350	*	351	30	0.578271	0.769969	-0.191697	-188.168	Promoter (<=1kb)	17	5019733	5078324	58592	1	9098	uc002gau.1	-893	ENSG00000129204	USP6	ubiquitin specific peptidase 6	ENSG00000129204	down
chr17	7322054	7322112	59	*	60	10	0.39123	0.561379	-0.170149	-46.308	Promoter (1-2kb)	17	7323679	7324951	1273	1	374768	uc002ggv.3	-1567	ENSG00000181323	SPEM1	spermatid maturation 1	ENSG00000181323	down
chr17	7322185	7322292	108	*	109	4	0.394065	0.562794	-0.168728	-21.6473	Promoter (1-2kb)	17	7323679	7324951	1273	1	374768	uc002ggv.3	-1387	ENSG00000181323	SPEM1	spermatid maturation 1	ENSG00000181323	down
chr17	7486151	7486388	238	*	239	28	0.6168	0.780291	-0.163491	-142.932	Promoter (<=1kb)	17	7486965	7491527	4563	1	9526	uc002ghw.3	-577	ENSG00000129255	MPDU1	mannose-P-dolichol utilization defect 1	ENSG00000129255	down
chr17	7813638	7814405	768	*	769	53	0.67317	0.864065	-0.190895	-364.321	Promoter (<=1kb)	17	7812819	7816075	3257	1	1107	uc002gjj.2	819	ENSG00000170004	CHD3	chromodomain helicase DNA binding protein 3	ENSG00000170004	down
chr17	16119500	16119770	271	*	272	21	0.32757	0.534229	-0.206659	-170.135	Promoter (<=1kb)	17	16068184	16118874	50691	2	9611	uc002gpu.3	-626	ENSG00000141027	NCOR1	nuclear receptor corepressor 1	ENSG00000141027	down
chr17	16283600	16283662	63	*	64	20	0.498598	0.648999	-0.150401	-125.002	Promoter (<=1kb)	17	16284367	16286053	1687	1	7314	uc010vwe.1	-705	ENSG00000170315	UBB	ubiquitin B	ENSG00000170315	down
chr17	17379927	17380023	97	*	98	16	0.401989	0.566953	-0.164964	-103.704	Promoter (<=1kb)	17	17380300	17396534	16235	1	55090	uc002grh.1	-277	ENSG00000141026	MED9	mediator complex subunit 9	ENSG00000141026	down
chr17	17477704	17478152	449	*	450	20	0.58363	0.810434	-0.226803	-118.863	Promoter (2-3kb)	17	17408877	17480779	71903	2	10400	uc002grj.3	2627	ENSG00000133027	PEMT	phosphatidylethanolamine N-methyltransferase	ENSG00000133027	down
chr17	21477145	21477213	69	*	70	12	0.534773	0.712437	-0.177664	-88.126	Promoter (<=1kb)	17	21435876	21477731	41856	2	339263	uc002gyx.1	518	ENSG00000212719	LINC02693	long intergenic non-protein coding RNA 2693	ENSG00000212719	down
chr17	29298871	29298967	97	*	98	16	0.362421	0.516393	-0.153973	-90.9842	Promoter (<=1kb)	17	29297956	29326929	28974	1	84282	uc010csm.3	915	ENSG00000181481	RNF135	ring finger protein 135	ENSG00000181481	down
chr17	29299216	29299271	56	*	57	5	0.41974	0.579194	-0.159454	-28.3288	Promoter (1-2kb)	17	29297956	29326929	28974	1	84282	uc010csm.3	1260	ENSG00000181481	RNF135	ring finger protein 135	ENSG00000181481	down
chr17	30676128	30676184	57	*	58	12	0.534597	0.747861	-0.213264	-53.3929	Promoter (<=1kb)	17	30677128	30677221	94	1	693217	uc021tuw.1	-944	ENSG00000283774	MIR632	microRNA 632	ENSG00000283774	down
chr17	36452334	36452418	85	*	86	10	0.216412	0.374283	-0.157871	-83.0465	Promoter (<=1kb)	17	36452989	36479101	26113	1	84311	uc002hpy.3	-571	ENSG00000278845	MRPL45	mitochondrial ribosomal protein L45	ENSG00000278845	down
chr17	37311792	37311866	75	*	76	10	0.58354	0.728729	-0.145189	-50.4428	Promoter (2-3kb)	17	37219556	37309485	89930	2	57125	uc002hrk.1	-2307	ENSG00000161381	PLXDC1	plexin domain containing 1	ENSG00000161381	down
chr17	41995299	41995393	95	*	96	13	0.318537	0.473058	-0.154522	-103.698	Promoter (<=1kb)	17	41994576	41995355	780	1	23591	uc010wiq.1	723	ENSG00000267496	FAM215A	family with sequence similarity 215 member A	ENSG00000267496	down
chr17	42248656	42248856	201	*	202	14	0.498241	0.689797	-0.191556	-83.9889	Promoter (<=1kb)	17	42248074	42256451	8378	1	92591	uc002ifm.1	582	ENSG00000161664	ASB16	ankyrin repeat and SOCS box containing 16	ENSG00000161664	down
chr17	43182815	43182906	92	*	93	9	0.576739	0.772698	-0.195959	-57.8396	Promoter (2-3kb)	17	43180319	43181690	1372	1	4836	uc010dad.1	2496	ENSG00000136448	NMT1	N-myristoyltransferase 1	ENSG00000136448	down
chr17	43183204	43183287	84	*	85	8	0.643087	0.802264	-0.159177	-41.9204	Promoter (2-3kb)	17	43180319	43181690	1372	1	4836	uc010dad.1	2885	ENSG00000136448	NMT1	N-myristoyltransferase 1	ENSG00000136448	down
chr17	43318839	43319428	590	*	591	91	0.357326	0.553535	-0.196209	-529.433	Promoter (<=1kb)	17	43319214	43324683	5470	1	752	uc010dag.3	0	ENSG00000184922	FMNL1	formin like 1	ENSG00000184922	down
chr17	46631850	46631911	62	*	63	5	0.342688	0.499997	-0.157309	-28.4714	Promoter (1-2kb)	17	46626232	46630236	4005	2	3213	uc002inn.3	-1614	ENSG00000120093	HOXB3	homeobox B3	ENSG00000120093	down
chr17	46896697	46896796	100	*	101	6	0.496059	0.664301	-0.168241	-41.7125	Promoter (2-3kb)	17	46839593	46894469	54877	2	284076	uc021tzm.1	-2228	ENSG00000170703	TTLL6	tubulin tyrosine ligase like 6	ENSG00000170703	down
chr17	46896928	46897002	75	*	76	8	0.494472	0.662205	-0.167733	-56.5522	Promoter (2-3kb)	17	46839593	46894469	54877	2	284076	uc021tzm.1	-2459	ENSG00000170703	TTLL6	tubulin tyrosine ligase like 6	ENSG00000170703	down
chr17	48472951	48473013	63	*	64	9	0.435545	0.606552	-0.171007	-59.7944	Promoter (1-2kb)	17	48458594	48474914	16321	2	55379	uc002iqt.3	1901	ENSG00000108829	LRRC59	leucine rich repeat containing 59	ENSG00000108829	down
chr17	48473161	48473223	63	*	64	11	0.435531	0.606721	-0.171191	-70.0108	Promoter (1-2kb)	17	48458594	48474914	16321	2	55379	uc002iqt.3	1691	ENSG00000108829	LRRC59	leucine rich repeat containing 59	ENSG00000108829	down
chr17	56272164	56272502	339	*	340	24	0.471016	0.669222	-0.198206	-157.839	Promoter (2-3kb)	17	56270089	56282535	12447	1	8288	uc002ivq.3	2075	ENSG00000121053	EPX	eosinophil peroxidase	ENSG00000121053	down
chr17	60458889	60459230	342	*	343	35	0.544895	0.721697	-0.176802	-162.141	Promoter (<=1kb)	17	60457914	60493839	35926	1	146779	uc002izu.2	975	ENSG00000172421	EFCAB3	EF-hand calcium binding domain 3	ENSG00000172421	down
chr17	60706581	60706754	174	*	175	8	0.183989	0.361956	-0.177967	-45.3879	Promoter (1-2kb)	17	60704762	60770962	66201	1	9902	uc002jad.4	1819	ENSG00000011028	MRC2	mannose receptor C type 2	ENSG00000011028	down
chr17	60757434	60758483	1050	*	1051	142	0.481402	0.76869	-0.287287	-1259.61	Promoter (<=1kb)	17	60757992	60770962	12971	1	9902	uc002jae.4	0	ENSG00000011028	MRC2	mannose receptor C type 2	ENSG00000011028	down
chr17	61515119	61515190	72	*	73	8	0.37208	0.529421	-0.157341	-36.4599	Promoter (<=1kb)	17	61509665	61515310	5646	2	1534	uc002jap.3	120	ENSG00000008283	CYB561	cytochrome b561	ENSG00000008283	down
chr17	61849678	61849975	298	*	299	31	0.316411	0.578859	-0.262448	-194.11	Promoter (1-2kb)	17	61822610	61851088	28479	2	57003	uc002jbs.4	1113	ENSG00000108588	CCDC47	coiled-coil domain containing 47	ENSG00000108588	down
chr17	61997106	61997192	87	*	88	4	0.28018	0.819002	-0.538823	-14.7458	Promoter (<=1kb)	17	61994563	61996198	1636	2	2688	uc002jdn.3	-908	ENSG00000259384	GH1	growth hormone 1	ENSG00000259384	down
chr17	62077760	62077985	226	*	227	22	0.537589	0.698106	-0.160517	-113.438	Promoter (1-2kb)	17	62075815	62081644	5830	1	92340	uc031rdm.1	1945	ENSG00000224383	PRR29	proline rich 29	ENSG00000224383	down
chr17	62078044	62078105	62	*	63	9	0.545243	0.704	-0.158757	-39.4551	Promoter (2-3kb)	17	62075815	62081644	5830	1	92340	uc031rdm.1	2229	ENSG00000224383	PRR29	proline rich 29	ENSG00000224383	down
chr17	62222088	62222286	199	*	200	23	0.575668	0.763905	-0.188237	-128.866	Promoter (1-2kb)	17	62223438	62223517	80	1	692227	uc010dee.1	-1152	ENSG00000199753	SNORD104	small nucleolar RNA, C/D box 104	ENSG00000199753	down
chr17	62774436	62774814	379	*	380	106	0.203348	0.346978	-0.14363	-601.559	Promoter (2-3kb)	17	62774257	62777622	3366	2	146880	uc002jeu.3	2808		ARHGAP27P1	Rho GTPase activating protein 27 pseudogene 1		down
chr17	62776370	62776613	244	*	245	49	0.162452	0.315292	-0.15284	-336.822	Promoter (1-2kb)	17	62774257	62777622	3366	2	146880	uc002jeu.3	1009		ARHGAP27P1	Rho GTPase activating protein 27 pseudogene 1		down
chr17	62972461	62972675	215	*	216	24	0.528368	0.696499	-0.168131	-162.644	Promoter (<=1kb)	17	62962668	62971703	9036	2	201283	uc010del.2	-758	ENSG00000291140	AMZ2P1	AMZ2 pseudogene 1	ENSG00000291140	down
chr17	64300044	64300115	72	*	73	11	0.36607	0.540247	-0.174177	-51.2571	Promoter (1-2kb)	17	64298926	64806862	507937	1	5578	uc002jfp.1	1118	ENSG00000154229	PRKCA	protein kinase C alpha	ENSG00000154229	down
chr17	71190110	71190454	345	*	346	31	0.603215	0.768373	-0.165158	-181.837	Promoter (<=1kb)	17	71189173	71204645	15473	1	9382	uc002jjh.3	937	ENSG00000166685	COG1	component of oligomeric golgi complex 1	ENSG00000166685	down
chr17	71395381	71395890	510	*	511	28	0.288287	0.516654	-0.228367	-174.797	Promoter (2-3kb)	17	71330523	71398280	67758	2	54549	uc002jjt.4	2390	ENSG00000069188	SDK2	sidekick cell adhesion molecule 2	ENSG00000069188	down
chr17	72211642	72211807	166	*	167	14	0.296965	0.467752	-0.170787	-78.4854	Promoter (<=1kb)	17	72211769	72258157	46389	1	94015	uc010wqw.2	0	ENSG00000141540	TTYH2	tweety family member 2	ENSG00000141540	down
chr17	72355929	72356510	582	*	583	54	0.521839	0.723183	-0.201344	-376.275	Promoter (1-2kb)	17	72352555	72357958	5404	2	388419	uc002jkn.2	1448	ENSG00000204347	BTBD17	BTB domain containing 17	ENSG00000204347	down
chr17	73152804	73153034	231	*	232	26	0.621164	0.853558	-0.232394	-186.096	Promoter (2-3kb)	17	73131344	73150775	19432	2	51155	uc002jnb.1	-2029	ENSG00000189159	JPT1	Jupiter microtubule associated homolog 1	ENSG00000189159	down
chr17	73202854	73203097	244	*	245	32	0.414019	0.593311	-0.179292	-173.232	Promoter (1-2kb)	17	73201597	73231854	30258	1	79902	uc010wrv.1	1257	ENSG00000125450	NUP85	nucleoporin 85	ENSG00000125450	down
chr17	74023354	74023816	463	*	464	41	0.270838	0.456384	-0.185546	-216.465	Promoter (<=1kb)	17	74002927	74023507	20581	2	2125	uc002jqi.2	0	ENSG00000167880	EVPL	envoplakin	ENSG00000167880	down
chr17	74100237	74100390	154	*	155	13	0.453809	0.624991	-0.171182	-73.9153	Promoter (<=1kb)	17	74097093	74099868	2776	2	23265	uc002jqv.2	-369	ENSG00000182473	EXOC7	exocyst complex component 7	ENSG00000182473	down
chr17	74350943	74351043	101	*	102	12	0.331942	0.556142	-0.224199	-58.0836	Promoter (<=1kb)	17	74306868	74350279	43412	2	5635	uc010wtb.1	-664	ENSG00000161542	PRPSAP1	phosphoribosyl pyrophosphate synthetase associated protein 1	ENSG00000161542	down
chr17	74372039	74372195	157	*	158	15	0.242116	0.661338	-0.419222	-74.58	Promoter (<=1kb)	17	74372742	74383941	11200	1	8877	uc002jrf.1	-547	ENSG00000176170	SPHK1	sphingosine kinase 1	ENSG00000176170	down
chr17	74685585	74685691	107	*	108	11	0.404096	0.564733	-0.160637	-54.891	Promoter (<=1kb)	17	74675651	74686301	10651	2	439921	uc031rel.1	610	ENSG00000182534	MXRA7	matrix remodeling associated 7	ENSG00000182534	down
chr17	74735971	74736181	211	*	212	30	0.615908	0.829495	-0.213587	-192.088	Promoter (2-3kb)	17	74733583	74775336	41754	1	79157	uc010dhb.3	2388	ENSG00000092931	MFSD11	major facilitator superfamily domain containing 11	ENSG00000092931	down
chr17	75275781	75275849	69	*	70	4	0.397997	0.541278	-0.143281	-26.7635	Promoter (1-2kb)	17	75277492	75496678	219187	1	10801	uc002jts.4	-1643	ENSG00000184640	SEPTIN9	septin 9	ENSG00000184640	down
chr17	75276158	75276207	50	*	51	9	0.331058	0.464026	-0.132968	-61.5386	Promoter (1-2kb)	17	75277492	75496678	219187	1	10801	uc002jts.4	-1285	ENSG00000184640	SEPTIN9	septin 9	ENSG00000184640	down
chr17	75279565	75279685	121	*	122	10	0.450855	0.626057	-0.175202	-46.9521	Promoter (2-3kb)	17	75277492	75496678	219187	1	10801	uc010wtk.2	2073	ENSG00000184640	SEPTIN9	septin 9	ENSG00000184640	down
chr17	75372452	75372524	73	*	74	6	0.39024	0.544534	-0.154294	-32.1601	Promoter (<=1kb)	17	75372165	75496678	124514	1	10801	uc002jtw.3	287	ENSG00000184640	SEPTIN9	septin 9	ENSG00000184640	down
chr17	75373787	75373847	61	*	62	7	0.421475	0.652385	-0.23091	-20.7412	Promoter (1-2kb)	17	75372165	75496678	124514	1	10801	uc002jtw.3	1622	ENSG00000184640	SEPTIN9	septin 9	ENSG00000184640	down
chr17	75450769	75450895	127	*	128	18	0.315198	0.471869	-0.156671	-103.931	Promoter (<=1kb)	17	75450075	75496678	46604	1	10801	uc010wtn.2	694	ENSG00000184640	SEPTIN9	septin 9	ENSG00000184640	down
chr17	75452294	75452376	83	*	84	4	0.472421	0.635105	-0.162685	-21.3854	Promoter (2-3kb)	17	75450075	75496678	46604	1	10801	uc010wtn.2	2219	ENSG00000184640	SEPTIN9	septin 9	ENSG00000184640	down
chr17	75471194	75471247	54	*	55	6	0.220721	0.433921	-0.2132	-34.1682	Promoter (<=1kb)	17	75471325	75496678	25354	1	10801	uc010dhd.3	-78	ENSG00000184640	SEPTIN9	septin 9	ENSG00000184640	down
chr17	75471310	75471380	71	*	72	7	0.210595	0.413046	-0.20245	-37.3691	Promoter (<=1kb)	17	75471325	75496678	25354	1	10801	uc010dhd.3	0	ENSG00000184640	SEPTIN9	septin 9	ENSG00000184640	down
chr17	75882961	75883122	162	*	163	5	0.218802	0.545715	-0.326914	-26.7327	Promoter (2-3kb)	17	75875083	75880169	5087	2	400624	uc002jub.3	-2792	ENSG00000204283	LINC01973	long intergenic non-protein coding RNA 1973	ENSG00000204283	down
chr17	76163050	76163371	322	*	323	36	0.599203	0.773987	-0.174785	-239.329	Promoter (1-2kb)	17	76164671	76168801	4131	1	9144	uc002jut.3	-1300	ENSG00000108639	SYNGR2	synaptogyrin 2	ENSG00000108639	down
chr17	76568628	76568693	66	*	67	6	0.408211	0.570655	-0.162444	-34.1118	Promoter (1-2kb)	17	76539837	76567460	27624	2	8632	uc002jvv.2	-1168	ENSG00000187775	DNAH17	dynein axonemal heavy chain 17	ENSG00000187775	down
chr17	76818595	76818791	197	*	198	28	0.496399	0.678215	-0.181816	-124.801	Promoter (<=1kb)	17	76799467	76819331	19865	2	57602	uc002jwc.1	540	ENSG00000055483	USP36	ubiquitin specific peptidase 36	ENSG00000055483	down
chr17	76818961	76819149	189	*	190	20	0.453833	0.623913	-0.170081	-86.2599	Promoter (<=1kb)	17	76799467	76819331	19865	2	57602	uc002jwc.1	182	ENSG00000055483	USP36	ubiquitin specific peptidase 36	ENSG00000055483	down
chr17	76922723	76922777	55	*	56	5	0.642861	0.77853	-0.135669	-27.5791	Promoter (1-2kb)	17	76849059	76921472	72414	2	7077	uc002jwf.3	-1251	ENSG00000035862	TIMP2	TIMP metallopeptidase inhibitor 2	ENSG00000035862	down
chr17	76922960	76923023	64	*	65	6	0.648626	0.790901	-0.142274	-38.6918	Promoter (1-2kb)	17	76849059	76921472	72414	2	7077	uc002jwf.3	-1488	ENSG00000035862	TIMP2	TIMP metallopeptidase inhibitor 2	ENSG00000035862	down
chr17	77070348	77070550	203	*	204	27	0.510267	0.668577	-0.158311	-126.023	Promoter (<=1kb)	17	77071019	77078959	7941	1	64772	uc002jwu.1	-469	ENSG00000167280	ENGASE	endo-beta-N-acetylglucosaminidase	ENSG00000167280	down
chr17	77078396	77078698	303	*	304	46	0.42982	0.620841	-0.191021	-225.339	Promoter (2-3kb)	17	77076289	77084685	8397	1	64772	uc002jww.4	2107	ENSG00000167280	ENGASE	endo-beta-N-acetylglucosaminidase	ENSG00000167280	down
chr17	78143798	78143877	80	*	81	10	0.466003	0.641108	-0.175106	-61.1249	Promoter (<=1kb)	17	78143791	78183130	39340	1	79092	uc002jxt.2	7	ENSG00000141527	CARD14	caspase recruitment domain family member 14	ENSG00000141527	down
chr17	79061004	79061300	297	*	298	27	0.59349	0.816752	-0.223262	-198.803	Promoter (2-3kb)	17	79058895	79091232	32338	1	10458	uc002jzh.2	2109	ENSG00000175866	BAIAP2	BAR/IMD domain containing adaptor protein 2	ENSG00000175866	down
chr17	79093780	79094306	527	*	528	104	0.518843	0.700113	-0.18127	-598.174	Promoter (1-2kb)	17	79091096	79096226	5131	2	9625	uc010dhz.3	1920	ENSG00000181409	AATK	apoptosis associated tyrosine kinase	ENSG00000181409	down
chr17	79167484	79168059	576	*	577	68	0.438705	0.726238	-0.287533	-466.585	Promoter (<=1kb)	17	79163397	79167927	4531	2	22994	uc002jzq.3	0	ENSG00000141577	CEP131	centrosomal protein 131	ENSG00000141577	down
chr17	79259774	79259836	63	*	64	7	0.202101	0.348216	-0.146115	-51.1182	Promoter (<=1kb)	17	79218799	79259514	40716	2	124565	uc002jzy.1	-260	ENSG00000157637	SLC38A10	solute carrier family 38 member 10	ENSG00000157637	down
chr17	79632240	79632335	96	*	97	8	0.492145	0.694274	-0.202129	-30.7193	Promoter (1-2kb)	17	79632066	79633618	1553	2	339229	uc002kba.3	1283	ENSG00000204237	OXLD1	oxidoreductase like domain containing 1	ENSG00000204237	down
chr17	79632418	79632537	120	*	121	20	0.363369	0.544667	-0.181298	-92.9744	Promoter (1-2kb)	17	79632066	79633618	1553	2	339229	uc002kba.3	1081	ENSG00000204237	OXLD1	oxidoreductase like domain containing 1	ENSG00000204237	down
chr17	79634390	79635021	632	*	633	68	0.436236	0.621425	-0.185189	-404.012	Promoter (<=1kb)	17	79633761	79640936	7176	1	339230	uc002kbc.4	629	ENSG00000185298	CCDC137	coiled-coil domain containing 137	ENSG00000185298	down
chr17	79803843	79803901	59	*	60	7	0.620171	0.772422	-0.152251	-39.2105	Promoter (1-2kb)	17	79801034	79805223	4190	2	5034	uc002kbl.1	1322	ENSG00000185624	P4HB	prolyl 4-hydroxylase subunit beta	ENSG00000185624	down
chr17	79860950	79861001	52	*	53	5	0.465869	0.61847	-0.152601	-25.8758	Promoter (<=1kb)	17	79860072	79860781	710	1	256933	uc002kcd.3	878	ENSG00000183979	NPB	neuropeptide B	ENSG00000183979	down
chr17	80006714	80006775	62	*	63	7	0.5866	0.756438	-0.169838	-33.938	Promoter (1-2kb)	17	80005778	80008390	2613	2	5986	uc002kdh.3	1615	ENSG00000169733	RFNG	RFNG O-fucosylpeptide 3-beta-N-acetylglucosaminyltransferase	ENSG00000169733	down
chr17	80038154	80038423	270	*	271	33	0.658553	0.831324	-0.172771	-276.227	Promoter (1-2kb)	17	80036337	80040036	3700	2	2194	uc002kdv.1	1613	ENSG00000169710	FASN	fatty acid synthase	ENSG00000169710	down
chr17	80290255	80290321	67	*	68	11	0.403888	0.557213	-0.153325	-52.7873	Promoter (1-2kb)	17	80278900	80291921	13022	2	6398	uc002keo.3	1600	ENSG00000141574	SECTM1	secreted and transmembrane 1	ENSG00000141574	down
chr17	80479111	80479210	100	*	101	9	0.502285	0.667355	-0.16507	-55.3162	Promoter (1-2kb)	17	80477594	80562483	84890	1	3607	uc010diu.3	1517	ENSG00000141568	FOXK2	forkhead box K2	ENSG00000141568	down
chr17	80479284	80479766	483	*	484	50	0.591547	0.764096	-0.172549	-298.035	Promoter (1-2kb)	17	80477594	80562483	84890	1	3607	uc010diu.3	1690	ENSG00000141568	FOXK2	forkhead box K2	ENSG00000141568	down
chr17	80654963	80655299	337	*	338	26	0.319585	0.550343	-0.230758	-250.778	Promoter (<=1kb)	17	80614943	80654434	39492	2	10966	uc002kfs.3	-529	ENSG00000141542	RAB40B	RAB40B, member RAS oncogene family	ENSG00000141542	down
chr17	80696072	80696284	213	*	214	18	0.420588	0.609589	-0.189001	-98.3102	Promoter (<=1kb)	17	80695577	80707771	12195	1	64122	uc002kfw.1	495	ENSG00000167363	FN3K	fructosamine 3 kinase	ENSG00000167363	down
chr17	80965370	80965737	368	*	369	36	0.559946	0.76319	-0.203245	-202.8	Promoter (<=1kb)	17	80900031	80964864	64834	2	146712	uc002kge.1	-506	ENSG00000175711	B3GNTL1	UDP-GlcNAc:betaGal beta-1,3-N-acetylglucosaminyltransferase like 1	ENSG00000175711	down
chr18	9335230	9336414	1185	*	1186	37	0.63074	0.751742	-0.121001	-159.089	Promoter (<=1kb)	18	9334765	9402418	67654	1	57045	uc002koa.3	465	ENSG00000128791	TWSG1	twisted gastrulation BMP signaling modulator 1	ENSG00000128791	down
chr18	12305126	12305243	118	*	119	11	0.384078	0.549563	-0.165485	-56.6356	Promoter (2-3kb)	18	12308240	12326568	18329	1	84617	uc002kqv.3	-2997	ENSG00000176014	TUBB6	tubulin beta 6 class V	ENSG00000176014	down
chr18	12656059	12656149	91	*	92	5	0.571652	0.745261	-0.173609	-23.6995	Promoter (<=1kb)	18	12446511	12656731	210221	2	56907	uc010wzw.2	582	ENSG00000134278	SPIRE1	spire type actin nucleation factor 1	ENSG00000134278	down
chr18	19319637	19319846	210	*	211	24	0.341805	0.601653	-0.259847	-182.858	Promoter (1-2kb)	18	19321545	19450912	129368	1	57534	uc002ktq.3	-1699	ENSG00000101752	MIB1	MIB E3 ubiquitin protein ligase 1	ENSG00000101752	down
chr18	21718157	21718365	209	*	210	20	0.592556	0.835133	-0.242577	-154.442	Promoter (<=1kb)	18	21718955	21740033	21079	1	26256	uc010xbb.1	-590	ENSG00000154040	CABYR	calcium binding tyrosine phosphorylation regulated	ENSG00000154040	down
chr18	21975607	21975747	141	*	142	16	0.488234	0.662891	-0.174657	-133.443	Promoter (2-3kb)	18	21742011	21977833	235823	2	114876	uc002kve.3	2086	ENSG00000141447	OSBPL1A	oxysterol binding protein like 1A	ENSG00000141447	down
chr18	21975829	21975981	153	*	154	17	0.513197	0.671447	-0.15825	-80.7181	Promoter (1-2kb)	18	21742011	21977833	235823	2	114876	uc002kve.3	1852	ENSG00000141447	OSBPL1A	oxysterol binding protein like 1A	ENSG00000141447	down
chr18	34274366	34274469	104	*	105	8	0.348985	0.559516	-0.210531	-48.4939	Promoter (1-2kb)	18	34272939	34298678	25740	1	80206	uc010dna.1	1427	ENSG00000134775	FHOD3	formin homology 2 domain containing 3	ENSG00000134775	down
chr18	74728980	74729275	296	*	297	27	0.609849	0.79714	-0.187291	-163.036	Promoter (<=1kb)	18	74690789	74729224	38436	2	4155	uc002lml.3	0	ENSG00000197971	MBP	myelin basic protein	ENSG00000197971	down
chr18	77284463	77284561	99	*	100	12	0.545535	0.712113	-0.166579	-71.6109	Promoter (2-3kb)	18	77287119	77289323	2205	1	4772	uc010drc.3	-2558	ENSG00000131196	NFATC1	nuclear factor of activated T cells 1	ENSG00000131196	down
chr18	77284666	77284805	140	*	141	24	0.551101	0.710607	-0.159506	-135.006	Promoter (2-3kb)	18	77287119	77289323	2205	1	4772	uc010drc.3	-2314	ENSG00000131196	NFATC1	nuclear factor of activated T cells 1	ENSG00000131196	down
chr19	291788	291965	178	*	179	31	0.15953	0.291267	-0.131737	-243.488	Promoter (<=1kb)	19	281044	291435	10392	2	8612	uc002loj.3	-353	ENSG00000141934	PLPP2	phospholipid phosphatase 2	ENSG00000141934	down
chr19	406200	406486	287	*	288	43	0.294197	0.44716	-0.152963	-219.369	Promoter (2-3kb)	19	405443	409170	3728	2	126567	uc002loo.3	2684	ENSG00000183186	C2CD4C	C2 calcium dependent domain containing 4C	ENSG00000183186	down
chr19	406592	406656	65	*	66	10	0.298051	0.439744	-0.141693	-56.4699	Promoter (2-3kb)	19	405443	409170	3728	2	126567	uc002loo.3	2514	ENSG00000183186	C2CD4C	C2 calcium dependent domain containing 4C	ENSG00000183186	down
chr19	544340	544397	58	*	59	5	0.351327	0.503044	-0.151717	-32.4633	Promoter (<=1kb)	19	544034	549920	5887	1	3004	uc031rit.1	306	ENSG00000197540	GZMM	granzyme M	ENSG00000197540	down
chr19	577589	577738	150	*	151	12	0.600224	0.751645	-0.151422	-72.2354	Promoter (1-2kb)	19	578850	583493	4644	1	682	uc002lpc.3	-1112	ENSG00000172270	BSG	basigin (Ok blood group)	ENSG00000172270	down
chr19	813846	814470	625	*	626	34	0.679552	0.818529	-0.138976	-234.65	Promoter (<=1kb)	19	813584	813653	70	1	100422854	uc021uma.1	262	ENSG00000263414	MIR3187	microRNA 3187	ENSG00000263414	down
chr19	1371868	1371965	98	*	99	16	0.523537	0.712639	-0.189102	-121.012	Promoter (2-3kb)	19	1373994	1378430	4437	1	84939	uc002lsd.2	-2029	ENSG00000160953	PWWP3A	PWWP domain containing 3A, DNA repair factor	ENSG00000160953	down
chr19	1482251	1482389	139	*	140	17	0.527014	0.688092	-0.161078	-92.3066	Promoter (1-2kb)	19	1481427	1483940	2514	2	54760	uc002lsz.2	1551	ENSG00000115257	PCSK4	proprotein convertase subtilisin/kexin type 4	ENSG00000115257	down
chr19	1483284	1483346	63	*	64	14	0.559571	0.711261	-0.151691	-65.6192	Promoter (<=1kb)	19	1481427	1483940	2514	2	54760	uc002lsz.2	594	ENSG00000115257	PCSK4	proprotein convertase subtilisin/kexin type 4	ENSG00000115257	down
chr19	1634375	1634428	54	*	55	6	0.675422	0.839214	-0.163792	-29.6066	Promoter (2-3kb)	19	1609549	1632040	22492	2	6929	uc002lts.1	-2335	ENSG00000071564	TCF3	transcription factor 3	ENSG00000071564	down
chr19	1953209	1953332	124	*	125	16	0.614622	0.760166	-0.145544	-88.5019	Promoter (1-2kb)	19	1952526	1954548	2023	2	255193	uc021umo.1	1216	ENSG00000180846	CSNK1G2-AS1	CSNK1G2 antisense RNA 1	ENSG00000180846	down
chr19	1955445	1955572	128	*	129	28	0.464629	0.654891	-0.190262	-106.392	Promoter (<=1kb)	19	1952526	1954548	2023	2	255193	uc021umo.1	-897	ENSG00000180846	CSNK1G2-AS1	CSNK1G2 antisense RNA 1	ENSG00000180846	down
chr19	2108727	2108778	52	*	53	8	0.461416	0.635738	-0.174322	-66.279	Promoter (2-3kb)	19	2100987	2111505	10519	2	8943	uc010dsv.4	2727	ENSG00000065000	AP3D1	adaptor related protein complex 3 subunit delta 1	ENSG00000065000	down
chr19	2109011	2109139	129	*	130	16	0.541471	0.698543	-0.157071	-87.6461	Promoter (2-3kb)	19	2100987	2111505	10519	2	8943	uc010dsv.4	2366	ENSG00000065000	AP3D1	adaptor related protein complex 3 subunit delta 1	ENSG00000065000	down
chr19	2109294	2109378	85	*	86	7	0.55817	0.71938	-0.16121	-39.2654	Promoter (2-3kb)	19	2100987	2111505	10519	2	8943	uc010dsv.4	2127	ENSG00000065000	AP3D1	adaptor related protein complex 3 subunit delta 1	ENSG00000065000	down
chr19	2215510	2215780	271	*	272	37	0.62488	0.778307	-0.153427	-214.726	Promoter (<=1kb)	19	2216165	2222881	6717	1	84444	uc002lve.1	-385	ENSG00000104885	DOT1L	DOT1 like histone lysine methyltransferase	ENSG00000104885	down
chr19	3055454	3055621	168	*	169	15	0.460504	0.657628	-0.197124	-76.2134	Promoter (1-2kb)	19	3052908	3056766	3859	2	166	uc002lwx.1	1145	ENSG00000104964	TLE5	TLE family member 5, transcriptional modulator	ENSG00000104964	down
chr19	3055746	3055806	61	*	62	10	0.487305	0.638022	-0.150717	-55.2576	Promoter (<=1kb)	19	3052908	3056766	3859	2	166	uc002lwx.1	960	ENSG00000104964	TLE5	TLE family member 5, transcriptional modulator	ENSG00000104964	down
chr19	3056127	3056185	59	*	60	9	0.454715	0.609624	-0.154909	-46.7072	Promoter (<=1kb)	19	3052908	3056766	3859	2	166	uc002lwx.1	581	ENSG00000104964	TLE5	TLE family member 5, transcriptional modulator	ENSG00000104964	down
chr19	3180709	3180999	291	*	292	28	0.287533	0.507781	-0.220247	-99.6895	Promoter (1-2kb)	19	3178736	3180330	1595	1	8698	uc002lxg.3	1973	ENSG00000125910	S1PR4	sphingosine-1-phosphate receptor 4	ENSG00000125910	down
chr19	3483217	3483613	397	*	398	64	0.334864	0.502985	-0.168121	-382.602	Promoter (2-3kb)	19	3474405	3480540	6136	2	284422	uc010xhk.1	-2677	ENSG00000095932	SMIM24	small integral membrane protein 24	ENSG00000095932	down
chr19	3539204	3539751	548	*	549	44	0.376467	0.581934	-0.205467	-205.61	Promoter (<=1kb)	19	3539155	3544028	4874	1	100128569	uc010xhm.2	49	ENSG00000183397	TEKTIP1	tektin bundle interacting protein 1	ENSG00000183397	down
chr19	3586966	3587032	67	*	68	12	0.391891	0.55273	-0.160839	-74.8525	Promoter (1-2kb)	19	3585569	3593539	7971	1	126326	uc002lyd.4	1397	ENSG00000179855	GIPC3	GIPC PDZ domain containing family member 3	ENSG00000179855	down
chr19	3783655	3784022	368	*	369	47	0.424998	0.641885	-0.216887	-316.625	Promoter (2-3kb)	19	3777967	3786415	8449	2	4145	uc002lyt.3	2393	ENSG00000007264	MATK	megakaryocyte-associated tyrosine kinase	ENSG00000007264	down
chr19	4470804	4471009	206	*	207	21	0.263162	0.477305	-0.214142	-123.354	Promoter (1-2kb)	19	4472255	4502222	29968	1	84717	uc002mao.3	-1246	ENSG00000167674	HDGFL2	HDGF like 2	ENSG00000167674	down
chr19	4542840	4543285	446	*	447	68	0.42555	0.578792	-0.153241	-388.466	Promoter (2-3kb)	19	4528439	4540036	11598	2	440503	uc002mat.1	-2804	ENSG00000214456	PLIN5	perilipin 5	ENSG00000214456	down
chr19	4726267	4726318	52	*	53	5	0.576303	0.716813	-0.14051	-29.1027	Promoter (2-3kb)	19	4675244	4723855	48612	2	91039	uc002mba.3	-2412	ENSG00000142002	DPP9	dipeptidyl peptidase 9	ENSG00000142002	down
chr19	4726507	4726890	384	*	385	50	0.575305	0.740139	-0.164833	-278.102	Promoter (2-3kb)	19	4675244	4723855	48612	2	91039	uc002mba.3	-2652	ENSG00000142002	DPP9	dipeptidyl peptidase 9	ENSG00000142002	down
chr19	5013764	5013903	140	*	141	9	0.671493	0.809492	-0.137999	-56.5613	Promoter (2-3kb)	19	5016268	5153608	137341	1	23030	uc010xim.2	-2365	ENSG00000127663	KDM4B	lysine demethylase 4B	ENSG00000127663	down
chr19	5013974	5014197	224	*	225	23	0.676991	0.820797	-0.143805	-143.093	Promoter (2-3kb)	19	5016268	5153608	137341	1	23030	uc010xim.2	-2071	ENSG00000127663	KDM4B	lysine demethylase 4B	ENSG00000127663	down
chr19	5068464	5068673	210	*	211	30	0.653697	0.807183	-0.153485	-142.439	Promoter (1-2kb)	19	5070629	5153608	82980	1	23030	uc002mbr.4	-1956	ENSG00000127663	KDM4B	lysine demethylase 4B	ENSG00000127663	down
chr19	5721071	5721171	101	*	102	18	0.420706	0.573661	-0.152954	-102.236	Promoter (<=1kb)	19	5720688	5778742	58055	1	257062	uc002mda.3	383	ENSG00000174898	CATSPERD	cation channel sperm associated auxiliary subunit delta	ENSG00000174898	down
chr19	5825168	5825590	423	*	424	48	0.532724	0.75763	-0.224906	-306.411	Promoter (1-2kb)	19	5823818	5828335	4518	1	4902	uc002mde.3	1350	ENSG00000171119	NRTN	neurturin	ENSG00000171119	down
chr19	5932167	5932587	421	*	422	42	0.558893	0.792271	-0.233377	-271.107	Promoter (1-2kb)	19	5916152	5934473	18322	2	8498	uc002mdv.3	1886	ENSG00000031823	RANBP3	RAN binding protein 3	ENSG00000031823	down
chr19	5936199	5936287	89	*	90	10	0.503702	0.706936	-0.203234	-66.9155	Promoter (1-2kb)	19	5916152	5934473	18322	2	8498	uc002mdv.3	-1726	ENSG00000031823	RANBP3	RAN binding protein 3	ENSG00000031823	down
chr19	6528049	6528319	271	*	272	21	0.553478	0.735444	-0.181967	-132.838	Promoter (2-3kb)	19	6531010	6535939	4930	1	8744	uc002mfh.2	-2691	ENSG00000125657	TNFSF9	TNF superfamily member 9	ENSG00000125657	down
chr19	7006292	7006391	100	*	101	7	0.528759	0.686734	-0.157975	-54.1071	Promoter (<=1kb)	19	7004964	7006426	1463	2	497049	uc002mfy.2	35		FLJ25758	microtubule affinity regulating kinase 1 pseudogene		down
chr19	8068299	8068501	203	*	204	34	0.733333	0.882347	-0.149014	-240.18	Promoter (2-3kb)	19	8023457	8070529	47073	2	1994	uc002mjb.3	2028	ENSG00000066044	ELAVL1	ELAV like RNA binding protein 1	ENSG00000066044	down
chr19	10221769	10221908	140	*	141	13	0.602879	0.776418	-0.173539	-71.3575	Promoter (<=1kb)	19	10222197	10226064	3868	1	5032	uc002mnc.3	-289	ENSG00000244165	P2RY11	purinergic receptor P2Y11	ENSG00000244165	down
chr19	10221983	10222108	126	*	127	7	0.599293	0.775796	-0.176503	-41.9345	Promoter (<=1kb)	19	10222197	10226064	3868	1	5032	uc002mnc.3	-89	ENSG00000244165	P2RY11	purinergic receptor P2Y11	ENSG00000244165	down
chr19	10810904	10810954	51	*	52	12	0.444583	0.607959	-0.163375	-54.8156	Promoter (1-2kb)	19	10812112	10824043	11932	1	81890	uc002mpr.3	-1158	ENSG00000213339	QTRT1	queuine tRNA-ribosyltransferase catalytic subunit 1	ENSG00000213339	down
chr19	10811060	10811115	56	*	57	7	0.444583	0.607959	-0.163375	-28.2139	Promoter (<=1kb)	19	10812112	10824043	11932	1	81890	uc002mpr.3	-997	ENSG00000213339	QTRT1	queuine tRNA-ribosyltransferase catalytic subunit 1	ENSG00000213339	down
chr19	10921683	10921791	109	*	110	4	0.493296	0.653314	-0.160018	-22.4544	Promoter (1-2kb)	19	10919884	10942586	22703	1	1785	uc031rjj.1	1799	ENSG00000079805	DNM2	dynamin 2	ENSG00000079805	down
chr19	11910391	11910473	83	*	84	7	0.602388	0.756676	-0.154288	-43.8581	Promoter (<=1kb)	19	11909391	11919306	9916	1	126069	uc002mso.1	1000	ENSG00000177599	ZNF491	zinc finger protein 491	ENSG00000177599	down
chr19	11910633	11910733	101	*	102	18	0.606371	0.756743	-0.150372	-118.208	Promoter (1-2kb)	19	11909391	11919306	9916	1	126069	uc002mso.1	1242	ENSG00000177599	ZNF491	zinc finger protein 491	ENSG00000177599	down
chr19	13873375	13873449	75	*	76	5	0.670071	0.810903	-0.140832	-35.6886	Promoter (1-2kb)	19	13875337	13885096	9760	1	84245	uc002mxe.3	-1888	ENSG00000037757	MRI1	methylthioribose-1-phosphate isomerase 1	ENSG00000037757	down
chr19	14073277	14073482	206	*	207	25	0.409794	0.568092	-0.158298	-138.035	Promoter (2-3kb)	19	14070561	14072256	1696	1	90379	uc002mxu.3	2716	ENSG00000132017	DCAF15	DDB1 and CUL4 associated factor 15	ENSG00000132017	down
chr19	14551952	14552483	532	*	533	61	0.576616	0.763199	-0.186583	-383.665	Promoter (<=1kb)	19	14551086	14582679	31594	1	5585	uc002myq.3	866	ENSG00000123143	PKN1	protein kinase N1	ENSG00000123143	down
chr19	15083573	15083650	78	*	79	8	0.397125	0.565875	-0.16875	-50.2937	Promoter (<=1kb)	19	15060845	15083729	22885	2	6511	uc002naa.2	79	ENSG00000105143	SLC1A6	solute carrier family 1 member 6	ENSG00000105143	down
chr19	15083736	15083869	134	*	135	18	0.397516	0.563553	-0.166036	-101.417	Promoter (<=1kb)	19	15060845	15083729	22885	2	6511	uc002naa.2	-7	ENSG00000105143	SLC1A6	solute carrier family 1 member 6	ENSG00000105143	down
chr19	15538868	15539119	252	*	253	41	0.684318	0.829359	-0.145041	-282.979	Promoter (2-3kb)	19	15532318	15541993	9676	2	58525	uc002nbc.3	2874	ENSG00000011451	WIZ	WIZ zinc finger	ENSG00000011451	down
chr19	19029407	19029503	97	*	98	12	0.219178	0.643052	-0.423874	-40.7922	Promoter (<=1kb)	19	19010323	19030199	19877	2	11316	uc002nkk.3	696	ENSG00000105669	COPE	COPI coat complex subunit epsilon	ENSG00000105669	down
chr19	19416695	19416805	111	*	112	18	0.686296	0.851827	-0.16553	-141.285	Promoter (2-3kb)	19	19387322	19414656	27335	2	57794	uc002nmg.3	-2039	ENSG00000105705	SUGP1	SURP and G-patch domain containing 1	ENSG00000105705	down
chr19	21666421	21666493	73	*	74	18	0.528504	0.681283	-0.152779	-83.0395	Promoter (<=1kb)	19	21666517	21686040	19524	1	400680	uc002nqb.3	-24	ENSG00000268658	LINC00664	long intergenic non-protein coding RNA 664	ENSG00000268658	down
chr19	21666555	21666928	374	*	375	63	0.500534	0.669285	-0.16875	-312.652	Promoter (<=1kb)	19	21666517	21686040	19524	1	400680	uc002nqb.3	38	ENSG00000268658	LINC00664	long intergenic non-protein coding RNA 664	ENSG00000268658	down
chr19	21689732	21689866	135	*	136	20	0.522032	0.705881	-0.183849	-89.6709	Promoter (1-2kb)	19	21688437	21739070	50634	1	353088	uc010ecu.2	1295	ENSG00000197013	ZNF429	zinc finger protein 429	ENSG00000197013	down
chr19	22234960	22235022	63	*	64	5	0.44387	0.62067	-0.1768	-24.7714	Promoter (<=1kb)	19	22235266	22273903	38638	1	113835	uc010ecx.3	-244	ENSG00000197134	ZNF257	zinc finger protein 257	ENSG00000197134	down
chr19	31842966	31843397	432	*	433	36	0.288449	0.488654	-0.200205	-206.34	Promoter (2-3kb)	19	31765851	31840190	74340	2	57616	uc002nsy.4	-2776	ENSG00000121297	TSHZ3	teashirt zinc finger homeobox 3	ENSG00000121297	down
chr19	33213066	33213119	54	*	55	6	0.649897	0.81699	-0.167094	-33.473	Promoter (2-3kb)	19	33210679	33312166	101488	1	91646	uc002ntq.2	2387	ENSG00000173809	TDRD12	tudor domain containing 12	ENSG00000173809	down
chr19	33695622	33695733	112	*	113	9	0.616196	0.76667	-0.150475	-62.3947	Promoter (<=1kb)	19	33694776	33699773	4998	1	4037	uc002nuk.4	846	ENSG00000130881	LRP3	LDL receptor related protein 3	ENSG00000130881	down
chr19	33695835	33695920	86	*	87	8	0.616049	0.765601	-0.149551	-58.2953	Promoter (1-2kb)	19	33694776	33699773	4998	1	4037	uc002nuk.4	1059	ENSG00000130881	LRP3	LDL receptor related protein 3	ENSG00000130881	down
chr19	34855401	34855526	126	*	127	8	0.555358	0.728445	-0.173086	-62.078	Promoter (<=1kb)	19	34855645	34893318	37674	1	2821	uc002nvf.3	-119	ENSG00000105220	GPI	glucose-6-phosphate isomerase	ENSG00000105220	down
chr19	36201021	36202784	1764	*	1765	20	0.436597	0.627838	-0.191241	-121.114	Promoter (1-2kb)	19	36203830	36207940	4111	1	27033	uc002oay.3	-1046	ENSG00000011590	ZBTB32	zinc finger and BTB domain containing 32	ENSG00000011590	down
chr19	36396712	36396770	59	*	60	6	0.546903	0.711327	-0.164424	-38.1789	Promoter (2-3kb)	19	36395303	36399211	3909	2	7305	uc002ocm.3	2441	ENSG00000011600	TYROBP	transmembrane immune signaling adaptor TYROBP	ENSG00000011600	down
chr19	37700696	37700913	218	*	219	30	0.411127	0.625738	-0.214611	-209.531	Promoter (<=1kb)	19	37672481	37701451	28971	2	92285	uc002ofq.3	538	ENSG00000245680	ZNF585B	zinc finger protein 585B	ENSG00000245680	down
chr19	37758854	37759122	269	*	270	11	0.514931	0.716825	-0.201894	-53.6684	Promoter (<=1kb)	19	37756841	37759912	3072	2	284412	uc002ofw.3	790		LOC284412	Putative uncharacterized protein PP6455		down
chr19	38752115	38752248	134	*	135	20	0.561822	0.715081	-0.153259	-131.093	Promoter (2-3kb)	19	38755098	38783254	28157	1	10653	uc002ohr.2	-2850	ENSG00000167642	SPINT2	serine peptidase inhibitor, Kunitz type 2	ENSG00000167642	down
chr19	38752424	38752545	122	*	123	18	0.573202	0.729555	-0.156353	-112.103	Promoter (2-3kb)	19	38755098	38783254	28157	1	10653	uc002ohr.2	-2553	ENSG00000167642	SPINT2	serine peptidase inhibitor, Kunitz type 2	ENSG00000167642	down
chr19	38908609	38908678	70	*	71	15	0.117679	0.318078	-0.2004	-57.0634	Promoter (2-3kb)	19	38899698	38911610	11913	2	115727	uc010efz.2	2932	ENSG00000171777	RASGRP4	RAS guanyl releasing protein 4	ENSG00000171777	down
chr19	41116251	41116349	99	*	100	7	0.289171	0.426635	-0.137464	-45.1076	Promoter (<=1kb)	19	41116074	41119734	3661	1	8425	uc010xvo.1	177	ENSG00000090006	LTBP4	latent transforming growth factor beta binding protein 4	ENSG00000090006	down
chr19	41116544	41116615	72	*	73	4	0.291005	0.427582	-0.136576	-26.8047	Promoter (<=1kb)	19	41116074	41119734	3661	1	8425	uc010xvo.1	470	ENSG00000090006	LTBP4	latent transforming growth factor beta binding protein 4	ENSG00000090006	down
chr19	41879999	41880059	61	*	62	6	0.2299	0.433332	-0.203432	-24.6156	Promoter (2-3kb)	19	41882438	41930910	48473	1	593	uc002oqm.4	-2379	ENSG00000248098	BCKDHA	branched chain keto acid dehydrogenase E1 subunit alpha	ENSG00000248098	down
chr19	42752848	42753304	457	*	458	61	0.605045	0.771374	-0.166329	-357.478	Promoter (1-2kb)	19	42751717	42754880	3164	2	2077	uc002otd.4	1576	ENSG00000105722	ERF	ETS2 repressor factor	ENSG00000105722	down
chr19	44036305	44036517	213	*	214	22	0.502253	0.691476	-0.189224	-86.8754	Promoter (<=1kb)	19	44037340	44040284	2945	1	284346	uc002ows.3	-823	ENSG00000176472	ZNF575	zinc finger protein 575	ENSG00000176472	down
chr19	44036570	44036630	61	*	62	4	0.482872	0.687903	-0.205031	-19.5903	Promoter (<=1kb)	19	44037340	44040284	2945	1	284346	uc002ows.3	-710	ENSG00000176472	ZNF575	zinc finger protein 575	ENSG00000176472	down
chr19	48245749	48245856	108	*	109	7	0.259469	0.43973	-0.180262	-31.5258	Promoter (2-3kb)	19	48248793	48260435	11643	1	29997	uc002phm.2	-2937	ENSG00000105373	NOP53	NOP53 ribosome biogenesis factor	ENSG00000105373	down
chr19	48246117	48246179	63	*	64	10	0.229717	0.397243	-0.167526	-59.0299	Promoter (2-3kb)	19	48248793	48260435	11643	1	29997	uc002phm.2	-2614	ENSG00000105373	NOP53	NOP53 ribosome biogenesis factor	ENSG00000105373	down
chr19	49564630	49565052	423	*	424	63	0.517914	0.723441	-0.205527	-500.213	Promoter (2-3kb)	19	49564397	49567119	2723	2	4909	uc002pmf.4	2067	ENSG00000225950	NTF4	neurotrophin 4	ENSG00000225950	down
chr19	49646490	49646550	61	*	62	4	0.26308	0.477707	-0.214627	-51.0434	Promoter (<=1kb)	19	49646061	49654280	8220	1	8541	uc002pmt.3	429	ENSG00000177380	PPFIA3	PTPRF interacting protein alpha 3	ENSG00000177380	down
chr19	49890904	49890975	72	*	73	6	0.626649	0.766514	-0.139865	-36.6407	Promoter (<=1kb)	19	49891475	49903062	11588	1	147872	uc002pnl.2	-500	ENSG00000161609	KASH5	KASH domain containing 5	ENSG00000161609	down
chr19	49891110	49891165	56	*	57	6	0.626785	0.766512	-0.139727	-36.368	Promoter (<=1kb)	19	49891475	49903062	11588	1	147872	uc002pnl.2	-310	ENSG00000161609	KASH5	KASH domain containing 5	ENSG00000161609	down
chr19	50319889	50320136	248	*	249	26	0.495994	0.6739	-0.177906	-157.012	Promoter (1-2kb)	19	50321536	50323207	1672	1	81857	uc010enl.2	-1400	ENSG00000104973	MED25	mediator complex subunit 25	ENSG00000104973	down
chr19	51469395	51469566	172	*	173	11	0.228727	0.369625	-0.140898	-70.1595	Promoter (1-2kb)	19	51461887	51471368	9482	2	5653	uc010eoj.3	1802	ENSG00000167755	KLK6	kallikrein related peptidase 6	ENSG00000167755	down
chr19	53029988	53030057	70	*	71	17	0.395723	0.572459	-0.176736	-79.4556	Promoter (<=1kb)	19	53030909	53059303	28395	1	388558	uc010epq.1	-852	ENSG00000198482	ZNF808	zinc finger protein 808	ENSG00000198482	down
chr19	53030152	53030240	89	*	90	9	0.396137	0.573274	-0.177137	-55.6894	Promoter (<=1kb)	19	53030909	53059303	28395	1	388558	uc010epq.1	-669	ENSG00000198482	ZNF808	zinc finger protein 808	ENSG00000198482	down
chr19	53548595	53548659	65	*	66	6	0.626863	0.768076	-0.141213	-43.0608	Promoter (<=1kb)	19	53547991	53554380	6390	1	100271846	uc021uzd.1	604	ENSG00000268964	ERVV-2	endogenous retrovirus group V member 2, envelope	ENSG00000268964	down
chr19	53548853	53548950	98	*	99	6	0.627854	0.768066	-0.140212	-42.826	Promoter (<=1kb)	19	53547991	53554380	6390	1	100271846	uc021uzd.1	862	ENSG00000268964	ERVV-2	endogenous retrovirus group V member 2, envelope	ENSG00000268964	down
chr19	54247811	54247898	88	*	89	9	0.560624	0.716646	-0.156022	-48.4275	Promoter (2-3kb)	19	54245766	54245853	88	1	574493	uc010yeb.2	2045	ENSG00000207861	MIR520H	microRNA 520h	ENSG00000207861	down
chr19	56090623	56090710	88	*	89	23	0.692059	0.83416	-0.142101	-130.522	Promoter (1-2kb)	19	56088891	56092211	3321	2	163033	uc002qlh.3	1501	ENSG00000218891	ZNF579	zinc finger protein 579	ENSG00000218891	down
chr19	56124921	56125171	251	*	252	36	0.710946	0.868264	-0.157319	-223.729	Promoter (<=1kb)	19	56124959	56129907	4949	1	100507290	uc021vca.1	0	ENSG00000261221	ZNF865	zinc finger protein 865	ENSG00000261221	down
chr19	56163485	56163537	53	*	54	11	0.564281	0.718966	-0.154685	-85.1617	Promoter (1-2kb)	19	56165416	56186082	20667	1	11338	uc002qlt.3	-1879	ENSG00000063244	U2AF2	U2 small nuclear RNA auxiliary factor 2	ENSG00000063244	down
chr19	56163620	56163822	203	*	204	29	0.557974	0.712968	-0.154994	-146.717	Promoter (1-2kb)	19	56165416	56186082	20667	1	11338	uc002qlt.3	-1594	ENSG00000063244	U2AF2	U2 small nuclear RNA auxiliary factor 2	ENSG00000063244	down
chr19	56686127	56686195	69	*	70	4	0.405199	0.558468	-0.153269	-25.2231	Promoter (1-2kb)	19	56687389	56697144	9756	1	85569	uc002qmo.1	-1194	ENSG00000197487	GALP	galanin like peptide	ENSG00000197487	down
chr19	57741936	57742346	411	*	412	55	0.507116	0.704653	-0.197537	-315.86	Promoter (<=1kb)	19	57742377	57746916	4540	1	6795	uc002qoc.3	-31	ENSG00000105146	AURKC	aurora kinase C	ENSG00000105146	down
chr19	58192604	58192702	99	*	100	7	0.681909	0.834935	-0.153026	-47.4243	Promoter (<=1kb)	19	58193337	58269527	76191	1	284309	uc002qpx.4	-635	ENSG00000152443	ZNF776	zinc finger protein 776	ENSG00000152443	down
chr19	58192835	58192935	101	*	102	9	0.679112	0.833941	-0.154829	-63.1537	Promoter (<=1kb)	19	58193337	58269527	76191	1	284309	uc002qpx.4	-402	ENSG00000152443	ZNF776	zinc finger protein 776	ENSG00000152443	down
chr19	58459476	58459708	233	*	234	32	0.272477	0.452493	-0.180016	-154.453	Promoter (<=1kb)	19	58452201	58459077	6877	2	10172	uc010euj.3	-399	ENSG00000152454	ZNF256	zinc finger protein 256	ENSG00000152454	down
chr20	3775559	3775619	61	*	62	8	0.588849	0.741421	-0.152572	-59.6433	Promoter (<=1kb)	20	3776386	3786761	10376	1	994	uc002wjl.3	-767	ENSG00000101224	CDC25B	cell division cycle 25B	ENSG00000101224	down
chr20	3775869	3775980	112	*	113	15	0.593248	0.751534	-0.158286	-85.3837	Promoter (<=1kb)	20	3776386	3786761	10376	1	994	uc002wjl.3	-406	ENSG00000101224	CDC25B	cell division cycle 25B	ENSG00000101224	down
chr20	5092557	5092650	94	*	95	4	0.425308	0.58326	-0.157951	-22.7882	Promoter (1-2kb)	20	5049129	5093733	44605	2	29058	uc010gbi.3	1083	ENSG00000089063	TMEM230	transmembrane protein 230	ENSG00000089063	down
chr20	24931647	24931908	262	*	263	22	0.368681	0.581997	-0.213316	-137.512	Promoter (1-2kb)	20	24929866	24940564	10699	1	8530	uc002wtx.2	1781	ENSG00000077984	CST7	cystatin F	ENSG00000077984	down
chr20	30059450	30059953	504	*	505	68	0.281793	0.485872	-0.204079	-277.169	Promoter (<=1kb)	20	30053309	30060816	7508	2	245937	uc002wvz.1	863	ENSG00000180383	DEFB124	defensin beta 124	ENSG00000180383	down
chr20	30313321	30313447	127	*	128	9	0.623808	0.751379	-0.127571	-55.6423	Promoter (2-3kb)	20	30252261	30310656	58396	2	598	uc002wwn.3	-2665	ENSG00000171552	BCL2L1	BCL2 like 1	ENSG00000171552	down
chr20	30421551	30421674	124	*	125	12	0.499942	0.646977	-0.147035	-87.974	Promoter (2-3kb)	20	30418816	30422500	3685	1	85366	uc010gdw.1	2735	ENSG00000101306	MYLK2	myosin light chain kinase 2	ENSG00000101306	down
chr20	33147412	33147879	468	*	469	49	0.357083	0.557641	-0.200558	-307.966	Promoter (<=1kb)	20	33146501	33148149	1649	1	84557	uc002xaq.2	911	ENSG00000101460	MAP1LC3A	microtubule associated protein 1 light chain 3 alpha	ENSG00000101460	down
chr20	35118553	35118604	52	*	53	6	0.642067	0.808087	-0.166021	-30.5621	Promoter (2-3kb)	20	35120786	35157040	36255	1	22839	uc002xfi.3	-2182	ENSG00000080845	DLGAP4	DLG associated protein 4	ENSG00000080845	down
chr20	35168934	35169331	398	*	399	40	0.390195	0.565813	-0.175618	-208.519	Promoter (<=1kb)	20	35169887	35178226	8340	1	10398	uc002xfl.2	-556	ENSG00000101335	MYL9	myosin light chain 9	ENSG00000101335	down
chr20	35233227	35233315	89	*	90	10	0.456992	0.604962	-0.14797	-60.2805	Promoter (<=1kb)	20	35234137	35240960	6824	1	55969	uc002xfq.3	-822	ENSG00000101084	RAB5IF	RAB5 interacting factor	ENSG00000101084	down
chr20	35233382	35233528	147	*	148	20	0.349853	0.507396	-0.157543	-111.283	Promoter (<=1kb)	20	35234137	35240960	6824	1	55969	uc002xfq.3	-609	ENSG00000101084	RAB5IF	RAB5 interacting factor	ENSG00000101084	down
chr20	35233589	35233662	74	*	75	7	0.303319	0.454842	-0.151523	-49.7421	Promoter (<=1kb)	20	35234137	35240960	6824	1	55969	uc002xfq.3	-475	ENSG00000101084	RAB5IF	RAB5 interacting factor	ENSG00000101084	down
chr20	44746146	44746352	207	*	208	20	0.392091	0.598104	-0.206013	-142.37	Promoter (<=1kb)	20	44746906	44752939	6034	1	958	uc002xrf.1	-554	ENSG00000101017	CD40	CD40 molecule	ENSG00000101017	down
chr20	48532880	48533830	951	*	952	33	0.405148	0.613996	-0.208848	-198.426	Promoter (<=1kb)	20	48519929	48532080	12152	2	9825	uc010zyn.2	-800	ENSG00000158480	SPATA2	spermatogenesis associated 2	ENSG00000158480	down
chr20	55964707	55964807	101	*	102	9	0.092222	0.222883	-0.130661	-96.9459	Promoter (1-2kb)	20	55966454	55984386	17933	1	55544	uc010zzj.2	-1647	ENSG00000132819	RBM38	RNA binding motif protein 38	ENSG00000132819	down
chr20	56265738	56265869	132	*	133	12	0.574051	0.743343	-0.169291	-67.0145	Promoter (<=1kb)	20	56223448	56265680	42233	2	56937	uc031ruk.1	-58	ENSG00000124225	PMEPA1	prostate transmembrane protein, androgen induced 1	ENSG00000124225	down
chr20	56266090	56266146	57	*	58	6	0.609208	0.762725	-0.153517	-34.3142	Promoter (<=1kb)	20	56223448	56265680	42233	2	56937	uc031ruk.1	-410	ENSG00000124225	PMEPA1	prostate transmembrane protein, androgen induced 1	ENSG00000124225	down
chr20	57473843	57474124	282	*	283	21	0.406081	0.658167	-0.252086	-93.6065	Promoter (1-2kb)	20	57472495	57486250	13756	1	2778	uc002yad.3	1348	ENSG00000087460	GNAS	GNAS complex locus	ENSG00000087460	down
chr20	61407262	61407602	341	*	342	28	0.455662	0.736189	-0.280527	-165.003	Promoter (<=1kb)	20	61405473	61408208	2736	2	100652730	uc002ydh.4	606	ENSG00000228705	LINC00659	long intergenic non-protein coding RNA 659	ENSG00000228705	down
chr20	61478259	61478492	234	*	235	19	0.58004	0.783755	-0.203715	-115.6	Promoter (1-2kb)	20	61476476	61477543	1068	1	100132911	uc011aan.1	1783		DPH3P1	diphthamide biosynthesis 3 pseudogene 1		down
chr21	35444322	35444414	93	*	94	6	0.54904	0.715187	-0.166148	-33.3486	Promoter (1-2kb)	21	35445823	35515334	69512	1	64968	uc002ytp.2	-1409	ENSG00000243927	MRPS6	mitochondrial ribosomal protein S6	ENSG00000243927	down
chr21	37618587	37618888	302	*	303	27	0.542854	0.730989	-0.188135	-148.792	Promoter (1-2kb)	21	37617346	37634210	16865	1	9980	uc002yvh.3	1241	ENSG00000142197	DOP1B	DOP1 leucine zipper like protein B	ENSG00000142197	down
chr21	43328094	43328181	88	*	89	9	0.701155	0.844601	-0.143446	-74.9557	Promoter (<=1kb)	21	43305219	43328352	23134	2	25966	uc002yzt.3	171	ENSG00000157617	C2CD2	C2 calcium dependent domain containing 2	ENSG00000157617	down
chr21	45149324	45149490	167	*	168	18	0.507186	0.66144	-0.154254	-90.5659	Promoter (<=1kb)	21	45148781	45158742	9962	1	8566	uc002zdp.3	543	ENSG00000160209	PDXK	pyridoxal kinase	ENSG00000160209	down
chr21	45379372	45379682	311	*	312	33	0.56411	0.843547	-0.279437	-245.965	Promoter (<=1kb)	21	45379515	45407475	27961	1	56894	uc002zdy.3	0	ENSG00000160216	AGPAT3	1-acylglycerol-3-phosphate O-acyltransferase 3	ENSG00000160216	down
chr21	45552598	45552784	187	*	188	20	0.308694	0.473437	-0.164743	-108.485	Promoter (<=1kb)	21	45553494	45565605	12112	1	8209	uc002zec.4	-710	ENSG00000160221	GATD3	glutamine amidotransferase class 1 domain containing 3	ENSG00000160221	down
chr21	45751688	45751843	156	*	157	17	0.436957	0.608619	-0.171662	-79.0516	Promoter (2-3kb)	21	45748827	45754407	5581	2	755	uc031rvw.1	2564	ENSG00000160226	CFAP410	cilia and flagella associated protein 410	ENSG00000160226	down
chr21	46048650	46049121	472	*	473	29	0.300617	0.506333	-0.205716	-176.535	Promoter (1-2kb)	21	46047040	46048295	1256	1	386676	uc002zfp.4	1610	ENSG00000221837	KRTAP10-9	keratin associated protein 10-9	ENSG00000221837	down
chr21	46957151	46957637	487	*	488	61	0.657159	0.819134	-0.161975	-390.307	Promoter (2-3kb)	21	46934629	46954542	19914	2	6573	uc011aft.2	-2609	ENSG00000173638	SLC19A1	solute carrier family 19 member 1	ENSG00000173638	down
chr22	18295474	18295555	82	*	83	9	0.452124	0.623242	-0.171118	-49.1361	Promoter (2-3kb)	22	18270416	18298428	28013	2	57553	uc010gre.2	2873	ENSG00000243156	MICAL3	microtubule associated monooxygenase, calponin and LIM domain containing 3	ENSG00000243156	down
chr22	18300835	18301246	412	*	413	56	0.670217	0.842684	-0.172467	-360.117	Promoter (2-3kb)	22	18270416	18298428	28013	2	57553	uc010gre.2	-2407	ENSG00000243156	MICAL3	microtubule associated monooxygenase, calponin and LIM domain containing 3	ENSG00000243156	down
chr22	18769169	18769268	100	*	101	8	0.469681	0.66493	-0.195249	-36.2071	Promoter (<=1kb)	22	18761202	18769844	8643	2	2679	uc010gri.1	576	ENSG00000197421	GGT3P	gamma-glutamyltransferase 3 pseudogene	ENSG00000197421	down
chr22	19950158	19950348	191	*	192	25	0.448623	0.637712	-0.189088	-121.963	Promoter (<=1kb)	22	19951276	19951357	82	1	100616414	uc021wln.1	-928	ENSG00000284031	MIR4761	microRNA 4761	ENSG00000284031	down
chr22	20066746	20067040	295	*	296	40	0.393452	0.566166	-0.172714	-241.878	Promoter (<=1kb)	22	20067755	20099400	31646	1	54487	uc002zri.3	-715	ENSG00000128191	DGCR8	DGCR8 microprocessor complex subunit	ENSG00000128191	down
chr22	20103518	20103660	143	*	144	15	0.398646	0.554667	-0.156021	-76.3892	Promoter (1-2kb)	22	20099389	20104818	5430	2	27037	uc002zrk.2	1158	ENSG00000099899	TRMT2A	tRNA methyltransferase 2 homolog A	ENSG00000099899	down
chr22	21042669	21043079	411	*	412	56	0.599859	0.76989	-0.17003	-351.003	Promoter (<=1kb)	22	21043843	21046009	2167	1	266697	uc002zsw.2	-764		POM121L4P	POM121 transmembrane nucleoporin like 4, pseudogene		down
chr22	21354334	21354504	171	*	172	21	0.626566	0.784915	-0.158349	-102.706	Promoter (1-2kb)	22	21356211	21357561	1351	1	439931	uc002ztt.2	-1707	ENSG00000230513	THAP7-AS1	THAP7 antisense RNA 1	ENSG00000230513	down
chr22	21986591	21986841	251	*	252	25	0.527639	0.694419	-0.16678	-132.93	Promoter (<=1kb)	22	21987086	21990091	3006	1	164592	uc011aih.1	-245	ENSG00000161180	CCDC116	coiled-coil domain containing 116	ENSG00000161180	down
chr22	22990881	22991042	162	*	163	9	0.169879	0.332804	-0.162925	-52.0477	Promoter (2-3kb)	22	22988782	22990368	1587	1	91227	uc010gtt.2	2099	ENSG00000100121	GGTLC2	gamma-glutamyltransferase light chain 2	ENSG00000100121	down
chr22	24579545	24579598	54	*	55	10	0.399827	0.598451	-0.198624	-74.677	Promoter (2-3kb)	22	24577444	24585074	7631	1	56241	uc002zzn.1	2101	ENSG00000099994	SUSD2	sushi domain containing 2	ENSG00000099994	down
chr22	24815697	24815800	104	*	105	8	0.473162	0.651475	-0.178313	-39.6417	Promoter (1-2kb)	22	24813709	24838325	24617	1	135	uc002zzx.3	1988	ENSG00000128271	ADORA2A	adenosine A2a receptor	ENSG00000128271	down
chr22	29426249	29426308	60	*	61	8	0.219541	0.359904	-0.140363	-54.0863	Promoter (1-2kb)	22	29420987	29427464	6478	2	100874123	uc031rxk.1	1156	ENSG00000177993	ZNRF3-AS1	ZNRF3 antisense RNA 1	ENSG00000177993	down
chr22	29490705	29491154	450	*	451	38	0.623928	0.855021	-0.231093	-265.907	Promoter (<=1kb)	22	29490246	29542808	52563	1	83999	uc011akn.2	459	ENSG00000183762	KREMEN1	kringle containing transmembrane protein 1	ENSG00000183762	down
chr22	30750747	30750798	52	*	53	4	0.393619	0.623815	-0.230196	-17.2299	Promoter (1-2kb)	22	30752627	30772818	20192	1	550631	uc011aku.2	-1829	ENSG00000187860	CCDC157	coiled-coil domain containing 157	ENSG00000187860	down
chr22	32009390	32009729	340	*	341	27	0.615481	0.804169	-0.188688	-146.296	Promoter (<=1kb)	22	32010153	32014537	4385	1	9814	uc003ali.4	-424	ENSG00000198089	SFI1	SFI1 centrin binding protein	ENSG00000198089	down
chr22	32602590	32602723	134	*	135	13	0.304168	0.454847	-0.150679	-81.1805	Promoter (1-2kb)	22	32586422	32600718	14297	2	10739	uc003amh.3	-1872	ENSG00000128253	RFPL2	ret finger protein like 2	ENSG00000128253	down
chr22	32749029	32749784	756	*	757	97	0.618839	0.800825	-0.181986	-758.242	Promoter (1-2kb)	22	32750872	32757148	6277	1	10738	uc010gwn.3	-1088	ENSG00000128276	RFPL3	ret finger protein like 3	ENSG00000128276	down
chr22	32749863	32750006	144	*	145	17	0.685549	0.829705	-0.144155	-101.912	Promoter (<=1kb)	22	32750872	32757148	6277	1	10738	uc010gwn.3	-866	ENSG00000128276	RFPL3	ret finger protein like 3	ENSG00000128276	down
chr22	37320127	37320197	71	*	72	12	0.482457	0.636318	-0.153861	-52.4922	Promoter (2-3kb)	22	37318078	37336479	18402	1	1439	uc003aqc.4	2049	ENSG00000100368	CSF2RB	colony stimulating factor 2 receptor subunit beta	ENSG00000100368	down
chr22	37583734	37583829	96	*	97	10	0.0953388	0.267459	-0.17212	-43.5405	Promoter (<=1kb)	22	37576206	37584516	8311	2	114904	uc003aqx.1	687	ENSG00000133466	C1QTNF6	C1q and TNF related 6	ENSG00000133466	down
chr22	37583941	37584032	92	*	93	9	0.0956137	0.269049	-0.173435	-43.7988	Promoter (<=1kb)	22	37576206	37584516	8311	2	114904	uc003aqx.1	484	ENSG00000133466	C1QTNF6	C1q and TNF related 6	ENSG00000133466	down
chr22	37955293	37955354	62	*	63	4	0.470301	0.662392	-0.192091	-16.2215	Promoter (1-2kb)	22	37956471	37965410	8940	1	11135	uc003asz.4	-1117	ENSG00000128283	CDC42EP1	CDC42 effector protein 1	ENSG00000128283	down
chr22	38028045	38028188	144	*	145	19	0.520531	0.694014	-0.173484	-98.9764	Promoter (2-3kb)	22	38030661	38052049	21389	1	23616	uc003atg.1	-2473	ENSG00000100092	SH3BP1	SH3 domain binding protein 1	ENSG00000100092	down
chr22	39077267	39077316	50	*	51	7	0.402832	0.575898	-0.173066	-28.5411	Promoter (<=1kb)	22	39077954	39080766	2813	1	56993	uc003awe.3	-638	ENSG00000100216	TOMM22	translocase of outer mitochondrial membrane 22	ENSG00000100216	down
chr22	39825981	39826968	988	*	989	53	0.509169	0.763834	-0.254665	-443.692	Promoter (1-2kb)	22	39828165	39833133	4969	1	100506472	uc021wpx.1	-1197		LOC100506472	uncharacterized LOC100506472		down
chr22	40571968	40572427	460	*	461	32	0.635207	0.813002	-0.177795	-195.823	Promoter (1-2kb)	22	40573929	40731812	157884	1	23112	uc003ayn.4	-1502	ENSG00000100354	TNRC6B	trinucleotide repeat containing adaptor 6B	ENSG00000100354	down
chr22	42539134	42539199	66	*	67	19	0.722959	0.856273	-0.133314	-147.097	Promoter (<=1kb)	22	42536214	42539582	3369	2	1564	uc010gyv.3	383		CYP2D7	cytochrome P450 family 2 subfamily D member 7 (gene/pseudogene)		down
chr22	43012090	43012413	324	*	325	24	0.268522	0.498694	-0.230173	-126.913	Promoter (<=1kb)	22	43011251	43011399	149	1	267010	uc021wqm.1	839	ENSG00000276027	RNU12	RNA, U12 small nuclear	ENSG00000276027	down
chr22	44421785	44421849	65	*	66	6	0.392778	0.532406	-0.139629	-36.0744	Promoter (<=1kb)	22	44422184	44565112	142929	1	29780	uc010gzn.3	-335	ENSG00000188677	PARVB	parvin beta	ENSG00000188677	down
chr22	44422196	44422278	83	*	84	14	0.388099	0.553796	-0.165697	-80.1838	Promoter (<=1kb)	22	44422184	44565112	142929	1	29780	uc010gzn.3	12	ENSG00000188677	PARVB	parvin beta	ENSG00000188677	down
chr22	45600579	45600891	313	*	314	21	0.500601	0.684322	-0.183721	-96.3102	Promoter (<=1kb)	22	45588123	45601793	13671	2	23313	uc010gzw.1	902	ENSG00000100364	KIAA0930	KIAA0930	ENSG00000100364	down
chr22	46158848	46159070	223	*	224	10	0.556325	0.761292	-0.204967	-38.2129	Promoter (2-3kb)	22	46156404	46156478	75	1	100616253	uc021wrl.1	2444	ENSG00000264160	MIR4762	microRNA 4762	ENSG00000264160	down
chr22	46664606	46665106	501	*	502	52	0.527501	0.701647	-0.174146	-275.284	Promoter (<=1kb)	22	46663861	46689905	26045	1	55020	uc011aqx.2	745	ENSG00000075234	TTC38	tetratricopeptide repeat domain 38	ENSG00000075234	down
chr22	50644958	50645207	250	*	251	20	0.575583	0.767866	-0.192283	-128.869	Promoter (<=1kb)	22	50644746	50656045	11300	1	83642	uc010hap.3	212	ENSG00000073169	SELENOO	selenoprotein O	ENSG00000073169	down
chr22	50681466	50681807	342	*	343	8	0.351227	0.513952	-0.162725	-41.3616	Promoter (1-2kb)	22	50656118	50683400	27283	2	85378	uc003bkb.1	1593	ENSG00000128159	TUBGCP6	tubulin gamma complex component 6	ENSG00000128159	down
chr22	50681908	50682003	96	*	97	5	0.413296	0.580485	-0.16719	-26.3214	Promoter (1-2kb)	22	50656118	50683400	27283	2	85378	uc003bkb.1	1397	ENSG00000128159	TUBGCP6	tubulin gamma complex component 6	ENSG00000128159	down
chr22	50723298	50723372	75	*	76	5	0.610525	0.770564	-0.160039	-32.7588	Promoter (2-3kb)	22	50713408	50720991	7584	2	23654	uc003bku.1	-2307	ENSG00000196576	PLXNB2	plexin B2	ENSG00000196576	down
chrX	24712176	24712244	69	*	70	13	0.0769593	0.208591	-0.131632	-113.172	Promoter (<=1kb)	23	24712064	25015102	303039	1	5422	uc004dbl.3	112	ENSG00000101868	POLA1	DNA polymerase alpha 1, catalytic subunit	ENSG00000101868	down
chrX	30990760	30990821	62	*	63	11	0.458235	0.690895	-0.23266	-36.1249	Promoter (2-3kb)	23	30845559	30993201	147643	2	257397	uc004dck.3	2380	ENSG00000157625	TAB3	TGF-beta activated kinase 1 (MAP3K7) binding protein 3	ENSG00000157625	down
chrX	37208557	37208868	312	*	313	68	0.131055	0.301374	-0.170319	-510.505	Promoter (<=1kb)	23	37208583	37316548	107966	1	5638	uc022buu.1	0	ENSG00000130962	PRRG1	proline rich and Gla domain 1	ENSG00000130962	down
chrX	39922354	39922568	215	*	216	19	0.478172	0.664641	-0.186469	-84.8518	Promoter (<=1kb)	23	39910499	39922324	11826	2	54880	uc010nhb.3	-30	ENSG00000183337	BCOR	BCL6 corepressor	ENSG00000183337	down
chrX	48057085	48057457	373	*	374	18	0.423076	0.615816	-0.192739	-102.313	Promoter (<=1kb)	23	48045656	48056199	10544	2	6758	uc004dja.1	-886	ENSG00000165583	SSX5	SSX family member 5	ENSG00000165583	down
chrX	48455376	48455504	129	*	130	11	0.536812	0.711732	-0.17492	-64.3556	Promoter (<=1kb)	23	48455880	48463582	7703	1	64743	uc004dkj.2	-376	ENSG00000101940	WDR13	WD repeat domain 13	ENSG00000101940	down
chrX	48661140	48661208	69	*	70	4	0.116519	0.266807	-0.150288	-35.9756	Promoter (<=1kb)	23	48661187	48683380	22194	1	10013	uc011mmk.1	0	ENSG00000094631	HDAC6	histone deacetylase 6	ENSG00000094631	down
chrX	53111718	53111858	141	*	142	35	0.134288	0.287534	-0.153246	-298.484	Promoter (<=1kb)	23	53111542	53117728	6187	1	64061	uc004drw.3	176	ENSG00000184205	TSPYL2	TSPY like 2	ENSG00000184205	down
chrX	54556232	54556488	257	*	258	28	0.189432	0.354598	-0.165166	-189.812	Promoter (<=1kb)	23	54556644	54589229	32586	1	54552	uc004dti.3	-156	ENSG00000130119	GNL3L	G protein nucleolar 3 like	ENSG00000130119	down
chrX	68384316	68384379	64	*	65	11	0.149291	0.360671	-0.21138	-37.0942	Promoter (<=1kb)	23	68380581	68385365	4785	2	64219	uc004dxg.3	986	ENSG00000181191	PJA1	praja ring finger ubiquitin ligase 1	ENSG00000181191	down
chrX	70585677	70586018	342	*	343	46	0.10147	0.259275	-0.157805	-338.799	Promoter (<=1kb)	23	70586114	70685855	99742	1	6872	uc004dzt.4	-96	ENSG00000147133	TAF1	TATA-box binding protein associated factor 1	ENSG00000147133	down
chrX	71458732	71459071	340	*	341	68	0.0983327	0.241707	-0.143375	-508.962	Promoter (<=1kb)	23	71424507	71458858	34352	2	54821	uc004eap.1	0	ENSG00000186871	ERCC6L	ERCC excision repair 6 like, spindle assembly checkpoint helicase	ENSG00000186871	down
chrX	75392838	75392945	108	*	109	10	0.140781	0.276357	-0.135576	-52.4097	Promoter (<=1kb)	23	75392771	75398033	5263	1	51260	uc004ecl.1	67	ENSG00000102390	PBDC1	polysaccharide biosynthesis domain containing 1	ENSG00000102390	down
chrX	75393012	75393095	84	*	85	4	0.140635	0.276382	-0.135746	-27.93	Promoter (<=1kb)	23	75392771	75398033	5263	1	51260	uc004ecl.1	241	ENSG00000102390	PBDC1	polysaccharide biosynthesis domain containing 1	ENSG00000102390	down
chrX	77151605	77151660	56	*	57	5	0.331537	0.486306	-0.154769	-32.1605	Promoter (<=1kb)	23	77123605	77151065	27461	2	84061	uc004ect.4	-540	ENSG00000102158	MAGT1	magnesium transporter 1	ENSG00000102158	down
chrX	80064325	80064676	352	*	353	29	0.148878	0.509527	-0.36065	-190.276	Promoter (<=1kb)	23	79924987	80064413	139427	2	254065	uc004edo.3	0	ENSG00000165288	BRWD3	bromodomain and WD repeat domain containing 3	ENSG00000165288	down
chrX	84258650	84258940	291	*	292	28	0.229153	0.448089	-0.218936	-114.083	Promoter (<=1kb)	23	84258898	84348323	89426	1	139322	uc004eem.3	0	ENSG00000155008	APOOL	apolipoprotein O like	ENSG00000155008	down
chrX	135579949	135580044	96	*	97	7	0.0971086	0.223363	-0.126255	-58.7949	Promoter (<=1kb)	23	135579671	135594503	14833	1	27336	uc004ezx.3	278	ENSG00000102241	HTATSF1	HIV-1 Tat specific factor 1	ENSG00000102241	down
chrX	136650112	136650208	97	*	98	13	0.118713	0.269411	-0.150698	-94.7941	Promoter (1-2kb)	23	136648346	136654259	5914	1	7547	uc004fak.3	1766	ENSG00000156925	ZIC3	Zic family member 3	ENSG00000156925	down
chrX	137793010	137793110	101	*	102	11	0.135278	0.330059	-0.19478	-55.5619	Promoter (<=1kb)	23	137713734	137793827	80094	2	2258	uc004fam.3	717	ENSG00000129682	FGF13	fibroblast growth factor 13	ENSG00000129682	down
chrX	148622706	148623177	472	*	473	77	0.0998967	0.283731	-0.183834	-707.349	Promoter (<=1kb)	23	148622519	148629312	6794	1	91966	uc011mxm.2	187	ENSG00000197620	EOLA1	endothelium and lymphocyte associated ASCH domain 1	ENSG00000197620	down
chrX	149530384	149530433	50	*	51	11	0.0949619	0.239969	-0.145008	-97.6621	Promoter (<=1kb)	23	149529836	149639762	109927	1	10046	uc011mxt.1	548	ENSG00000013619	MAMLD1	mastermind like domain containing 1	ENSG00000013619	down
chrX	152599891	152600065	175	*	176	38	0.115483	0.289883	-0.174401	-271.268	Promoter (<=1kb)	23	152599613	152618384	18772	1	10838	uc004fhg.2	278	ENSG00000063587	ZNF275	zinc finger protein 275	ENSG00000063587	down
chrX	152863731	152863799	69	*	70	7	0.319096	0.463902	-0.144807	-45.0123	Promoter (<=1kb)	23	152853383	152864632	11250	2	92002	uc011myr.2	833	ENSG00000262919	CCNQ	cyclin Q	ENSG00000262919	down
chrX	153136338	153136599	262	*	263	28	0.409027	0.569176	-0.160149	-135.273	Promoter (<=1kb)	23	153133710	153136415	2706	2	3897	uc004fjd.1	0	ENSG00000198910	L1CAM	L1 cell adhesion molecule	ENSG00000198910	down
chrX	153362331	153362455	125	*	126	4	0.17599	0.314432	-0.138442	-25.6714	Promoter (<=1kb)	23	153287264	153363188	75925	2	4204	uc004fjv.2	733	ENSG00000169057	MECP2	methyl-CpG binding protein 2	ENSG00000169057	down
chrX	153603116	153603195	80	*	81	30	0.142219	0.282067	-0.139848	-193.712	Promoter (<=1kb)	23	153576900	153603006	26107	2	2316	uc010nuu.1	-110	ENSG00000196924	FLNA	filamin A	ENSG00000196924	down
chrX	153657206	153657363	158	*	159	33	0.137609	0.283922	-0.146313	-268.503	Promoter (<=1kb)	23	153657191	153664862	7672	1	537	uc004flh.1	15	ENSG00000071553	ATP6AP1	ATPase H+ transporting accessory protein 1	ENSG00000071553	down
chrX	153657525	153657592	68	*	69	8	0.129336	0.30952	-0.180184	-55.1944	Promoter (<=1kb)	23	153657191	153664862	7672	1	537	uc004flh.1	334	ENSG00000071553	ATP6AP1	ATPase H+ transporting accessory protein 1	ENSG00000071553	down
chrX	154114041	154114162	122	*	123	5	0.180207	0.329703	-0.149496	-36.4516	Promoter (<=1kb)	23	154064064	154114577	50514	2	2157	uc004fms.3	415	ENSG00000185010	F8	coagulation factor VIII	ENSG00000185010	down
chrX	154254144	154254416	273	*	274	44	0.682887	0.844643	-0.161756	-277.63	Promoter (<=1kb)	23	154255064	154285191	30128	1	65991	uc004fmw.3	-648	ENSG00000165775	FUNDC2	FUN14 domain containing 2	ENSG00000165775	down
chrX	154299078	154299134	57	*	58	14	0.120193	0.248541	-0.128348	-120.606	Promoter (<=1kb)	23	154289900	154299547	9648	2	100272147	uc004fmy.3	413	ENSG00000182712	CMC4	C-X9-C motif containing 4	ENSG00000182712	down
chrX	154688442	154688542	101	*	102	19	0.146485	0.3067	-0.160215	-77.2921	Promoter (<=1kb)	23	154686575	154688276	1702	2	8263	uc004fnj.3	-166	ENSG00000288722	F8A1	coagulation factor VIII associated 1	ENSG00000288722	down
chrX	154688619	154688702	84	*	85	11	0.144505	0.310018	-0.165514	-46.2008	Promoter (<=1kb)	23	154686575	154688276	1702	2	8263	uc004fnj.3	-343	ENSG00000288722	F8A1	coagulation factor VIII associated 1	ENSG00000288722	down

## Sheet: Table S3
RNAseq			CNV				Methylation
gene_name	padj		gene_name	pvalue	padj		gene_name	pvalue
LINC01409	0.793883		ACAP3	0.12319	0.294292		A1BG-AS1	6.80458e-08
LINC01128	0.634544		AGRN	0.13815	0.31682		AATK	2.01902e-09
LINC02593	0.0273171		ATAD3A	0.00770426	0.0437226		ABCA2	8.55264e-09
SAMD11	0.0682545		ATAD3B	0.0342146	0.125522		ABCB10	2.87084e-13
PLEKHN1	0.901071		ATAD3C	0.176875	0.368941		ABCD4	2.19159e-08
PERM1	0.746989		AURKAIP1	0.362515	0.558466		ABR	1.25757e-08
ISG15	0.937179		B3GALT6	0.0424803	0.146161		ACKR3	8.97864e-11
AGRN	0.999787		C1orf159	0.303338	0.506657		ACTR6	1.19257e-25
C1orf159	0.892002		C1orf170	0.020603	0.0882853		ADA	1.63594e-34
WASH7P	0.68636		C1orf86	0.584235	0.741365		ADAMTS19	1.01319e-11
MIR6859-1	0.915053		CALML6	0.231567	0.432279		ADAMTS2	3.64315e-08
WASH9P	0.909612		CCNL2	0.0959077	0.251422		ADAMTS7	1.06938e-09
MIR6859-2	0.992583		CDK11A	0.0784048	0.220514		ADAMTSL3	8.27728e-07
CICP27	0.675799		CDK11B	0.561303	0.724448		ADCY2	7.82329e-17
CICP7	0.427745		CPSF3L	0.410597	0.600131		ADGRB1	3.17635e-10
MTND1P23	0.543385		DVL1	0.237246	0.438433		ADGRD1	8.80291e-06
MTND2P28	0.892622		FAM132A	0.0948043	0.249556		ADGRF5	0.000339045
MTCO1P12	0.843047		FAM41C	0.513607	0.687578		ADORA2A	1.74182e-09
MTCO2P12	0.970743		GABRD	0.15476	0.340168		ADPGK	1.34325e-09
MTATP6P1	0.661664		GLTPD1	0.228256	0.42955		ADRB3	1.49229e-12
MTCO3P12	0.964025		GNB1	0.942625	0.968835		AEBP2	5.58814e-07
MTATP8P1	0.785792		HES4	0.405235	0.596227		AFAP1L1	6.92335e-18
CICP3	0.346117		HES5	0.0178295	0.0799236		AFG3L1P	1.02665e-05
FAM87B	0.945395		ISG15	0.385527	0.578957		AGAP11	1.30626e-15
LINC00115	0.736626		KLHL17	0.185404	0.379751		AGAP2	1.62643e-16
KLHL17	0.550683		MIB2	0.529357	0.699557		AGAP2-AS1	4.13306e-26
NOC2L	0.44039		MMEL1	0.31375	0.516882		AGAP3	2.98979e-11
HES4	0.701684		MMP23B	0.000201931	0.00256244		AGBL1	0.000450438
GABRD	0.305533		MORN1	0.770174	0.870388		AGPAT3	7.44542e-11
PLCH2	0.443626		MRPL20	0.792068	0.883873		AHDC1	1.455e-06
PANK4	0.936211		MXRA8	0.182414	0.375673		AJM1	1.34827e-12
TNFRSF14-AS1	0.0357833		NADK	0.169113	0.358394		AKR1B15	3.55653e-10
TNFRSF14	0.159868		NOC2L	0.0509701	0.164953		ALG2	1.41418e-26
HES5	0.525735		OR4F5	0.675018	0.807126		ALOXE3	5.52264e-30
PRDM16-DT	0.612808		PANK4	0.130257	0.305558		ALPK3	1.09597e-10
PRXL2B	0.217398		PEX10	0.541186	0.708461		ALX1	9.77303e-12
MMEL1	0.885686		PLCH2	0.195884	0.392578		ALX3	1.53048e-16
TTC34	0.829557		PLEKHN1	0.257247	0.459399		AMBRA1	0.000134896
PRKCZ	0.161512		PRDM16	0.747805	0.854783		AMPD1	0.00067235
PRKCZ-AS1	0.648432		PRKCZ	0.0292121	0.11237		AMPD3	4.98757e-10
FAAP20	0.867853		PUSL1	0.090908	0.242382		AMZ1	1.50382e-47
SKI	0.953253		RER1	0.724197	0.839766		AMZ2P1	1.55227e-54
MORN1	0.702689		SAMD11	0.00993461	0.0527975		ANGEL2	1.74673e-14
PEX10	0.495458		SCNN1D	0.279868	0.484032		ANGPTL8	1.14082e-11
RER1	0.848713		SDF4	0.123939	0.295573		ANKRD40	8.92916e-06
ARHGEF16	0.263946		SKI	0.208709	0.407917		ANKRD54	7.96686e-11
PRDM16	0.390224		SLC35E2	0.574325	0.734086		ANO2	2.05287e-18
LINC01777	0.0314887		SSU72	0.807186	0.893456		ANO9	8.75707e-11
MEGF6	0.666954		TAS1R3	0.538776	0.70667		ANP32B	2.27862e-11
WRAP73	0.645932		TMEM52	0.0962769	0.252031		ANTXR1	0.00282804
TP73	0.930217		TMEM88B	0.0632446	0.191092		AP2A2	1.8042e-09
TP73-AS1	0.670661		TNFRSF14	0.0102751	0.0541208		AP3D1	7.11628e-08
SMIM1	0.139843		TNFRSF18	0.00117801	0.0104656		AP5B1	1.4635e-17
TPRG1L	0.907282		TNFRSF4	0.00829529	0.0462214		APOB	6.83211e-21
LRRC47	0.971245		TTLL10	0.000681426	0.00678139		APOOL	5.01077e-08
CEP104	0.941353		UBE2J2	0.852935	0.919032		ARCN1	3.04564e-15
DFFB	0.920819		VWA1	0.0056879	0.0346548		ARHGAP10	1.09829e-08
C1orf174	0.443271		ARHGEF16	0.0404285	0.141024		ARHGAP11B	6.86507e-10
LINC01134	0.983477		MEGF6	0.0107511	0.0560751		ARHGAP19-SLIT1	1.5758e-09
LINC01346	0.00860898		TPRG1L	0.110422	0.274523		ARHGAP23	9.3278e-07
LINC02780	0.965501		TP73	0.751327	0.857712		ARHGAP27P1	3.99478e-13
AJAP1	0.634408		LRRC47	0.770315	0.870388		ARHGEF10L	0.000294277
TTLL10-AS1	0.61895		DFFB	0.902484	0.947453		ARHGEF16	1.21267e-23
TTLL10	0.981835		C1orf174	0.0154813	0.0724006		ARHGEF17	9.91944e-18
TNFRSF18	0.998385		AJAP1	0.0197488	0.0858149		ARHGEF7	1.22167e-19
SDF4	0.93424		NPHP4	0.086867	0.235982		ARID5A	4.4793e-12
UBE2J2	0.83154		KCNAB2	0.156403	0.342642		ARIH1	1.56187e-16
SCNN1D	0.93754		CHD5	0.136809	0.314748		ARL5C	1.2406e-23
ACAP3	0.928577		RPL22	0.0383895	0.136131		ARMC3	0.000437412
INTS11	0.970482		RNF207	0.000296071	0.00351465		ARSG	8.38299e-30
DVL1	0.993614		ICMT	0.0851932	0.232498		ARSI	2.09369e-08
AURKAIP1	0.816827		GPR153	0.483318	0.662367		ASAP1	1.47846e-07
CCNL2	0.875298		ACOT7	0.164393	0.352472		ASB16	9.9694e-10
MRPL20-AS1	0.629717		HES2	0.0467004	0.155328		ASCC1	8.41211e-13
ANKRD65	0.559138		ESPN	0.028124	0.10943		ASGR1	6.48505e-19
LINC01770	0.610608		PLEKHG5	1.35139e-05	0.000309101		ATG9B	7.51751e-20
VWA1	0.984976		TNFRSF25	9.9716e-06	0.000243511		ATP11A	6.16368e-07
ATAD3C	0.126241		NOL9	0.00543043	0.0335427		ATP11B	7.14187e-05
ATAD3B	0.408359		TAS1R1	0.0762886	0.216029		ATP13A3-DT	1.68348e-31
TMEM240	0.832428		ZBTB48	0.0119319	0.0604066		ATP5MC2	3.79032e-10
MIB2	0.927392		KLHL21	0.0515476	0.166089		ATP6AP1	5.46096e-16
MMP23B	0.7031		PHF13	0.229846	0.43076		ATRIP	1.52314e-11
CDK11B	0.923471		THAP3	0.927347	0.959998		AURKC	7.22481e-07
NADK	0.726527		DNAJC11	0.342246	0.540309		B3GAT1	1.11682e-07
CALML6	0.350582		CAMTA1	0.188949	0.384114		B3GNT5	1.16009e-23
TMEM52	0.692944		VAMP3	0.962201	0.980075		B3GNT7	7.59903e-19
CFAP74	0.593161		PER3	0.995513	0.997802		B3GNTL1	2.88582e-10
TNFRSF4	0.66188		UTS2	0.385136	0.5787		B4GALNT3	5.28822e-11
C1QTNF12	0.725628		TNFRSF9	0.74499	0.853437		BAG2	9.79165e-07
B3GALT6	0.942537		PARK7	0.619756	0.767684		BAIAP2	6.29334e-19
LINC01786	0.698399		ERRFI1	0.280076	0.484241		BAIAP2-DT	0.000349383
PUSL1	0.921589		SLC45A1	0.0863793	0.235102		BANP	3.72578e-13
CPTP	0.756248		RERE	0.687613	0.815387		BARX1	2.42627e-23
MXRA8	0.88191		ENO1	7.02072e-06	0.000184252		BBLN	5.21625e-09
TAS1R3	0.657167		CA6	0.164595	0.352526		BCL2	7.59234e-08
MRPL20	0.934516		SLC2A5	0.0925894	0.245443		BCL2L11	4.02592e-14
RN7SL657P	0.936071		GPR157	0.0307639	0.116632		BCL7A	4.33082e-19
MRPL20-DT	0.963887		H6PD	0.814179	0.897589		BCL9L	1.21843e-23
ANKRD65-AS1	0.423885		SPSB1	0.307398	0.510582		BCOR	4.36974e-05
TMEM88B	0.619494		SLC25A33	0.313656	0.516779		BEGAIN	3.41197e-26
ATAD3A	0.501759		TMEM201	0.187263	0.382188		BHLHA15	9.6994e-13
SSU72	0.917742		C1orf200	0.00210811	0.0165138		BHLHA9	6.56796e-11
FNDC10	0.912877		PIK3CD	0.113244	0.278693		BHLHE22	2.73747e-16
SLC35E2B	0.78896		CLSTN1	0.772191	0.871359		BHLHE22-AS1	2.48708e-09
MMP23A	0.644718		CTNNBIP1	0.988675	0.994319		BMX	2.82415e-14
CDK11A	0.879251		LZIC	0.000530328	0.00557602		BOK-AS1	4.90611e-14
SLC35E2A	0.642813		NMNAT1	0.965838	0.982389		BRD9	1.66279e-20
GNB1-DT	0.636602		RBP7	0.0672239	0.198436		BRK1	7.20646e-07
GNB1	0.564525		UBE4B	0.324583	0.526144		BRMS1L	9.95625e-05
CAMTA1-DT	0.797301		KIF1B	0.0365866	0.131512		BRWD3	8.02228e-08
CAMTA1	0.229514		PGD	0.803912	0.891262		BSG	4.70219e-17
UTS2	0.953253		APITD1	0.00688482	0.0400607		BTBD17	8.44064e-19
VAMP3	0.927385		CORT	0.465338	0.647181		BTN1A1	1.0513e-32
PER3	0.360328		DFFA	0.719445	0.83673		C14orf180	3.2678e-16
KCNAB2	0.0983087		PEX14	0.607626	0.758981		C16orf82	1.73802e-05
CHD5	0.742663		CASZ1	0.216013	0.417213		C17orf107	1.4793e-09
RPL22	0.72027		C1orf127	0.00175125	0.0142745		C19orf84	0.000437097
RNF207	0.780719		TARDBP	0.462989	0.645651		C1QL4	1.40706e-05
ICMT	0.864589		MASP2	0.871202	0.93043		C1QTNF6	4.0491e-10
ICMT-DT	0.729588		SRM	0.0770189	0.217651		C1QTNF9	2.35615e-08
ACOT7	0.849859		EXOSC10	0.130603	0.305996		C2CD2	1.05432e-20
HES2	0.165415		MTOR	0.00886773	0.0485774		C2CD4C	9.96033e-11
ESPN	0.52776		ANGPTL7	0.394005	0.585869		C2orf68	8.25447e-10
TNFRSF25	0.510174		UBIAD1	0.0164278	0.0753376		C2orf74-DT	2.08994e-16
PLEKHG5	0.67792		PTCHD2	0.0387533	0.13701		C2orf81	7.55183e-10
NOL9	0.882987		FBXO2	0.110832	0.275211		C3orf52	1.14513e-17
TAS1R1	0.363297		FBXO44	0.0186579	0.0824812		C5orf15	2.91249e-11
ZBTB48	0.890417		FBXO6	0.0142357	0.0683911		C5orf52	2.38238e-08
KLHL21	0.301225		MAD2L2	0.00072242	0.00712524		C7orf50	6.17794e-20
DNAJC11	0.925119		AGTRAP	0.912787	0.952498		CABYR	2.39618e-09
NPHP4	0.965505		MTHFR	0.161863	0.349154		CACNA1C-AS1	4.25922e-10
RNF207-AS1	0.549357		CLCN6	0.684574	0.813139		CACNA1D	4.63146e-17
GPR153	0.509268		NPPA	0.842679	0.91333		CACNA1E	3.87385e-08
PHF13	0.692464		NPPB	0.408876	0.599262		CACNA1G	8.63533e-14
THAP3	0.997121		KIAA2013	0.388186	0.581542		CACNA2D4	6.02215e-13
PARK7	0.755193		PLOD1	0.148278	0.330616		CACNB2	2.82541e-05
ERRFI1	0.777959		MFN2	0.566902	0.728704		CADM2	2.5482e-20
ERRFI1-DT	0.926955		MIIP	0.415187	0.60441		CALHM1	2.96168e-06
SLC2A5	0.817404		TNFRSF8	0.00720377	0.0415081		CALN1	9.80822e-11
GPR157	0.517418		TNFRSF1B	0.00316159	0.0224383		CAPN15	9.15661e-21
RERE	0.916499		VPS13D	0.180687	0.373425		CAPZB	5.17732e-14
RERE-AS1	0.936809		DHRS3	0.000247588	0.00303708		CARD14	9.19376e-10
ENO1	0.730136		AADACL4	0.183471	0.377192		CARMIL3	2.71515e-21
SLC45A1	0.256971		C1orf158	0.900474	0.946123		CASP8AP2	2.44891e-12
LINC02606	0.579604		HNRNPCL1	0.0933654	0.247025		CATSPER2P1	8.06884e-20
SLC25A33	0.914366		PRAMEF12	0.340742	0.539158		CATSPERD	2.26481e-09
MIR34AHG	0.560512		PRAMEF8	0.275324	0.479439		CATSPERZ	1.47062e-13
LNCTAM34A	0.636278		PDPN	0.907628	0.950444		CAVIN3	7.33214e-08
H6PD	0.823984		PRDM2	0.73415	0.846391		CBFA2T3	2.76642e-09
SPSB1	0.416159		TMEM51	0.428926	0.616313		CBX4	3.02852e-07
TMEM201	0.880338		FHAD1	6.74116e-05	0.00109338		CBX7	1.17014e-05
UBE4B	0.943368		EFHD2	0.925042	0.959312		CCDC116	7.97221e-08
PIK3CD	0.916499		CTRC	0.468229	0.649104		CCDC125	1.21135e-20
CLSTN1	0.232598		CELA2A	0.853238	0.919179		CCDC137	1.21914e-06
CTNNBIP1	0.725148		CASP9	0.0776197	0.218826		CCDC140	1.01276e-19
PIK3CD-AS1	0.779116		DNAJC16	0.71857	0.836229		CCDC144CP	2.51647e-19
PIK3CD-AS2	0.0174441		AGMAT	0.522119	0.694184		CCDC154	4.33762e-09
NMNAT1	0.758126		DDI2	0.0668969	0.197972		CCDC157	2.46836e-07
RBP7	0.602938		RSC1A1	0.101125	0.260034		CCDC47	4.46798e-07
LZIC	0.995068		PLEKHM2	0.543365	0.709927		CCDC8	1.77575e-07
CASZ1	0.969204		FBLIM1	0.233075	0.434019		CCDC87	3.27122e-15
KIF1B	0.95939		SLC25A34	0.178872	0.37144		CCNQ	8.09919e-08
PGD	0.860023		TMEM82	0.358283	0.554142		CCSAP	3.09517e-10
CENPS-CORT	0.975182		SPEN	0.487868	0.666422		CCSER2	1.27391e-09
CENPS	0.290883		ZBTB17	0.0624686	0.189561		CD4	6.89551e-10
PEX14	0.928702		C1orf64	0.821734	0.901784		CD40	2.05773e-32
CORT	0.812456		HSPB7	0.405867	0.596799		CD7	2.99353e-12
DFFA	0.937005		CLCNKA	0.0210739	0.0896494		CD93	1.45762e-15
UBIAD1	0.933752		CLCNKB	0.109689	0.273357		CDC14B	1.07468e-09
DISP3	0.941353		FAM131C	0.374725	0.569673		CDC23	0.00109297
AGTRAP	0.905978		EPHA2	0.534733	0.703294		CDC25B	6.47688e-13
FBXO2	0.0937688		ARHGEF19	0.648587	0.789112		CDCP1	7.20609e-20
FBXO44	0.703045		FBXO42	0.0739973	0.211713		CDK11A	1.52545e-08
FBXO6	0.92876		NECAP2	0.179711	0.372396		CDK2AP1	7.287e-13
DRAXIN	0.78347		ATP13A2	0.0345919	0.126483		CDKN2B-AS1	8.92293e-15
MAD2L2	0.684554		CROCC	0.036395	0.130993		CEACAM16	9.8591e-10
C1orf127	0.86601		ESPNP	0.45167	0.635894		CELF4	5.44118e-14
TARDBP	0.994758		MFAP2	0.431248	0.618386		CENPA	1.03765e-06
MASP2	0.825498		NBPF1	0.121308	0.291816		CENPVL1	2.35343e-07
EXOSC10	0.721386		SDHB	0.0964545	0.252376		CEP131	5.37775e-11
ANGPTL7	0.334518		PADI2	0.158353	0.344998		CEP170B	1.93538e-15
SRM	0.930881		PADI1	0.633277	0.778515		CERS1	7.95853e-13
EXOSC10-AS1	0.762698		PADI3	0.124889	0.297184		CERS2	1.02241e-06
MTOR	0.953106		PADI4	0.0691504	0.20211		CFAP410	1.86048e-08
TNFRSF8	0.725293		PADI6	0.800458	0.889447		CGN	2.95482e-08
MIIP	0.889539		RCC2	0.532775	0.701833		CHD3	3.25485e-25
TNFRSF1B	0.436474		ARHGEF10L	0.232376	0.433204		CHRD	4.02768e-08
C1orf167	0.435239		ACTL8	0.650544	0.789811		CHRM5	8.75008e-06
MTHFR	0.879251		IGSF21	0.0721558	0.208026		CHRNB1	1.45109e-19
CLCN6	0.914993		KLHDC7A	0.680132	0.810519		CIBAR2	1.38822e-08
NPPA	0.791073		PAX7	0.802623	0.890488		CIDEC	1.91726e-15
MFN2	0.724831		ALDH4A1	0.0221669	0.0927915		CIMAP2	2.20817e-10
PLOD1	0.937244		IFFO2	0.613168	0.762947		CLCF1	1.19895e-07
KIAA2013	0.987412		UBR4	0.100544	0.259065		CLCN7	3.9e-08
VPS13D	0.484415		MRTO4	0.000389438	0.00436931		CLDN10	1.97672e-23
SNORA59A	0.685994		AKR7A3	0.578034	0.737153		CLDN15	8.22484e-08
DHRS3	0.762281		AKR7L	0.565087	0.727161		CLEC14A	8.90053e-24
LRRC38	0.000570008		AKR7A2	0.817076	0.899148		CLIC4	5.48652e-29
PDPN	0.785162		PQLC2	0.0113256	0.0580872		CLN6	2.95314e-26
PRDM2	0.686212		CAPZB	0.0203367	0.0876829		CLPB	3.58291e-08
KAZN	0.72967		NBL1	0.924192	0.958915		CLRN1-AS1	6.7809e-06
TMEM51-AS1	0.845037		HTR6	0.500273	0.676851		CLSPN	5.61906e-06
TMEM51	0.765018		TMCO4	0.572824	0.73313		CMTM7	3.10713e-11
CTRC	0.903607		RNF186	0.462628	0.645293		CNBD1	1.1702e-08
CASP9	0.804847		OTUD3	0.680786	0.811008		CNFN	2.8302e-09
FHAD1	0.710003		PLA2G2A	0.643781	0.785617		CNOT6	9.21969e-10
EFHD2-AS1	0.845664		PLA2G5	0.430132	0.617403		CNOT8	7.68879e-18
FHAD1-AS1	0.9748		PLA2G2D	0.0324283	0.120759		CNTFR	3.34683e-33
EFHD2	0.120552		PLA2G2F	0.0437221	0.149292		COBL	1.90796e-11
CHCHD2P6	0.949529		UBXN10	0.224432	0.425484		COG1	1.45769e-20
DNAJC16	0.970137		VWA5B1	0.395783	0.587502		COL2A1	2.82096e-25
AGMAT	0.663319		CAMK2N1	0.281378	0.485748		COL6A3	1.84037e-29
DDI2	0.629717		MUL1	0.530154	0.700052		COL7A1	7.70632e-11
RSC1A1	0.676426		FAM43B	0.0171275	0.0775797		COLEC11	2.60652e-12
FAM131C	0.875298		CDA	0.661632	0.797948		COMT	2.31481e-09
HSPB7	0.857553		PINK1	0.215036	0.416004		COPE	0.0138252
CLCNKA	0.848833		DDOST	0.0435558	0.148841		COQ8A	4.43907e-15
CLCNKB	0.613164		KIF17	0.510775	0.68506		CORO2B	6.02217e-13
EPHA2-AS1	0.464849		SH2D5	0.064923	0.194453		CPT1A	8.86496e-19
EPHA2	0.269856		HP1BP3	0.0326995	0.121223		CPVL	6.9013e-07
PLEKHM2	0.69361		EIF4G3	0.574544	0.734253		CR1L	2.15339e-05
FBLIM1	0.893349		ECE1	0.794849	0.8859		CRACDL	1.83696e-20
SLC25A34	0.967113		NBPF3	0.176022	0.368008		CREB1	0.000914868
UQCRHL	0.825986		ALPL	0.415616	0.604692		CRYGN	1.33753e-08
SPEN-AS1	0.250622		RAP1GAP	0.0160889	0.0743602		CRYL1	3.80554e-13
SPEN	0.990651		USP48	0.0299557	0.11438		CSNK1E	3.75302e-06
ZBTB17	0.749459		LDLRAD2	0.400182	0.591592		CSNK1G1	3.73947e-14
ARHGEF19	0.802175		HSPG2	0.00770178	0.0437226		CSPG4	1.35483e-13
ANO7L1	0.413309		CDC42	0.010257	0.0540425		CST7	6.32261e-19
SZRD1	0.930302		CELA3A	0.400856	0.592079		CT62	1.74795e-13
SPATA21	0.851289		WNT4	0.181881	0.3749		CTBP1	8.10279e-07
NECAP2	0.821018		ZBTB40	0.118156	0.286393		CTBP2	8.95472e-88
ESPNP	0.319832		EPHA8	0.983041	0.991242		CUEDC1	6.22427e-10
CPLANE2	0.620762		C1QA	0.0510037	0.164965		CYB561	1.83246e-15
FBXO42	0.586428		C1QC	0.0219274	0.0920916		CYB5R2	3.05467e-15
CROCCP3	0.843047		C1QB	0.038928	0.137363		CYGB	1.26304e-26
LINC01772	0.430446		EPHB2	0.0253823	0.102084		CYP1B1	1.18416e-41
NBPF1	0.649393		KDM1A	0.00338732	0.0236285		CYP2D7	4.21925e-23
CROCCP2	0.860715		LUZP1	0.0783574	0.220455		CYTH3	3.68482e-12
MST1P2	0.026404		HTR1D	0.185615	0.379949		DAB2IP	1.68638e-09
EIF1AXP1	0.464878		HNRNPR	0.0343938	0.126065		DBNDD1	1.52744e-13
PADI2	0.700905		ZNF436	0.862951	0.925218		DBNDD2	2.02932e-10
SDHB	0.710476		C1orf213	0.748669	0.855268		DBX2	2.38425e-12
RCC2-AS1	0.431245		TCEA3	0.871248	0.93043		DCAF15	7.22967e-08
RCC2	0.988093		ASAP3	0.31709	0.519902		DCAF8	5.36891e-13
CROCC	0.654737		E2F2	0.000532262	0.00557987		DCANP1	1.17419e-07
CROCCP4	0.440833		ID3	0.506401	0.681623		DDB1	5.77825e-08
MST1L	0.0122093		MDS2	0.0149494	0.0706513		DDHD2	2.33005e-08
ATP13A2	0.614935		RPL11	0.331721	0.532109		DDX11	4.51763e-05
MFAP2	0.308684		TCEB3	0.000221221	0.00276484		DDX11L1	1.82826e-05
IGSF21	0.970653		GALE	0.0163069	0.0749078		DDX11L10	1.88648e-09
ARHGEF10L	0.613218		HMGCL	0.499817	0.676499		DDX11L2	8.9007e-17
ALDH4A1	0.189322		LYPLA2	0.286994	0.490973		DDX12P	1.74373e-05
IFFO2	0.721995		FUCA1	0.0054429	0.0335821		DDX39A	7.18483e-23
OTUD3	0.464067		CNR2	0.10087	0.259627		DEF8	2.59276e-11
LINC01141	0.677552		PNRC2	0.0063809	0.037842		DEFB108B	7.40343e-09
PLA2G5	0.813001		MYOM3	0.359807	0.555925		DEFB124	5.92867e-05
CAMK2N1	0.956643		IL22RA1	0.479514	0.659367		DELEC1	1.87444e-08
FAM43B	0.239188		GRHL3	0.0294931	0.113109		DERL3	1.46075e-10
MUL1	0.855676		NIPAL3	0.151435	0.335352		DGCR8	1.14167e-13
UBR4	0.702428		RCAN3	0.910895	0.951842		DGKA	1.7106e-12
EMC1	0.741947		SRRM1	0.222413	0.423835		DGKD	3.99913e-26
AKR7L	0.833217		CLIC4	0.183842	0.377711		DGKQ	1.1744e-07
AKR7A2	0.82821		RUNX3	0.139072	0.318275		DHRS3	2.22247e-08
SLC66A1	0.811671		C1orf63	0.398377	0.58986		DHRS4L1	2.59233e-18
CAPZB	0.996172		RHCE	0.0657782	0.196348		DIPK1B	4.36139e-16
MICOS10	0.943532		RHD	0.14417	0.325281		DLG2	1.80063e-11
MICOS10-NBL1	0.486191		SYF2	0.557531	0.721587		DLGAP4	1.65285e-09
NBL1	0.263558		TMEM50A	0.0452406	0.15249		DMRT2	1.14664e-17
TMCO4	0.728361		TMEM57	0.197778	0.394925		DMRTA2	2.48023e-09
EMC1-AS1	0.378907		LDLRAP1	0.285655	0.489478		DMWD	1.56103e-10
MRTO4	0.884057		MAN1C1	0.0012319	0.0108512		DNAAF5	1.48282e-06
AKR7A3	0.858549		SEPN1	0.47356	0.653622		DNAH17	5.93094e-10
HTR6	0.883558		PAQR7	0.260329	0.462807		DNAI2	4.0533e-06
NBPF2P	0.411399		STMN1	0.0893537	0.239974		DNAJB1	4.03185e-11
HS6ST1P1	0.316909		PAFAH2	0.139861	0.319197		DNAJB11	9.83817e-06
ALPL	0.93235		EXTL1	0.0515464	0.166089		DNAL1	1.18966e-16
NBPF3	0.546398		SLC30A2	0.217821	0.418847		DNM2	2.04129e-06
ECE1	0.586901		TRIM63	0.396105	0.587821		DNMT3A	1.73932e-12
ECE1-AS1	0.893429		PDIK1L	0.0635932	0.191787		DOCK1	2.30383e-05
DDOST	0.79772		ZNF593	0.190282	0.385469		DOP1B	6.56421e-14
KIF17	0.539845		CNKSR1	0.0599982	0.184302		DOT1L	4.07578e-13
SH2D5	0.864589		SH3BGRL3	0.0160652	0.0742711		DPEP1	9.27448e-09
HP1BP3	0.815956		UBXN11	0.842896	0.913425		DPEP3	5.26892e-09
EIF4G3	0.908401		AIM1L	0.152497	0.336802		DPH3P1	4.79439e-07
CDA	0.367845		CD52	0.0234498	0.0963118		DPP9	3.55004e-11
PINK1-AS	0.356559		ZNF683	0.740812	0.851106		DRAP1	1.84807e-09
PINK1	0.858455		LIN28A	0.278707	0.48316		DSCAML1	4.31277e-12
LINC00339	0.891911		DHDDS	0.0374786	0.133851		DTX2	1.75463e-09
CDC42	0.808898		HMGN2	0.00863959	0.047627		DUOXA2	6.05071e-24
WNT4	0.69832		RPS6KA1	0.0604296	0.18518		EBF2	3.91545e-07
CDC42-AS1	0.967113		ARID1A	0.336827	0.53628		EBF3	0.00055381
RAP1GAP	0.592917		PIGV	0.659735	0.796753		EBF4	6.5527e-17
USP48	0.451944		ZDHHC18	0.000124457	0.00176448		EBPL	2.44496e-26
HSPG2	0.936211		SFN	0.0534364	0.170109		EEF1D	2.57319e-07
LDLRAD2	0.777334		GPN2	0.000379696	0.00429199		EFCAB2	6.87883e-07
C1QB	0.350946		GPATCH3	0.242525	0.443756		EFCAB3	1.45294e-06
EPHB2	0.857553		NUDC	0.00688024	0.040048		EFHD2	1.05485e-26
ZBTB40	0.284161		NR0B2	0.517214	0.689952		EFNA5	2.15041e-09
EPHA8	0.877559		C1orf172	0.187321	0.382208		EGF	9.53069e-08
ZBTB40-IT1	0.696404		TRNP1	0.752569	0.858201		EGFL7	3.80922e-09
C1QA	0.447978		FAM46B	0.704173	0.826091		EGFLAM	1.23743e-06
C1QC	0.42879		SLC9A1	0.136744	0.314687		EGFR	3.06858e-25
LUZP1	0.354535		WDTC1	0.0699219	0.203507		EGR1	7.35681e-33
KDM1A	0.885625		TMEM222	0.129995	0.305264		EGR2	4.42073e-14
LINC01355	0.68897		SYTL1	0.000636677	0.00641324		EGR3	8.25061e-06
HNRNPR	0.965281		MAP3K6	0.724629	0.840032		EHBP1-AS1	2.38851e-28
ZNF436-AS1	0.712205		FCN3	0.0165288	0.0756542		EIF2D	9.49857e-14
TCEA3	0.837193		CD164L2	0.0466859	0.155328		EIF3B	2.01682e-08
ASAP3	0.503751		GPR3	0.118077	0.286248		EIF3D	1.30526e-10
ZNF436	0.32984		WASF2	0.0352915	0.128248		EIF4E3	9.758e-14
ELOA-AS1	0.682595		AHDC1	0.479512	0.659367		ELAVL1	1.12508e-22
E2F2	0.618011		FGR	0.499312	0.676193		ELK2AP	8.98058e-09
ID3	0.0554328		IFI6	0.249605	0.451892		EMC8	4.18542e-10
RPL11	0.803072		FAM76A	0.548216	0.71394		EMILIN1	2.75619e-10
ELOA	0.857586		STX12	0.0284967	0.110517		EML3	3.88013e-07
LYPLA2	0.94041		PPP1R8	0.0334766	0.123386		EN1	1.35058e-10
GALE	0.745136		RPA2	0.0309708	0.117122		ENGASE	1.11344e-06
HMGCL	0.859924		SMPDL3B	0.00405466	0.0268795		ENO1-AS1	3.48215e-07
PITHD1	0.826875		XKR8	0.145598	0.326974		ENTPD2	6.93023e-21
FUCA1	0.558565		EYA3	4.63267e-05	0.000818752		ENTREP2	1.95735e-25
MYOM3	0.446407		PTAFR	0.859736	0.923116		EOGT	8.57611e-10
IFNLR1	0.855492		DNAJC8	0.0504232	0.163759		EOLA1	1.83314e-13
STPG1	0.96742		ATPIF1	0.517543	0.690144		EP400	8.91488e-07
NIPAL3	0.588224		SESN2	0.29672	0.499866		EP400P1	7.35728e-13
NCMAP	0.00506795		MED18	0.227518	0.428976		EPC1	5.19813e-14
RCAN3	0.892622		PHACTR4	0.180537	0.373385		EPDR1	1.05036e-06
CNR2	0.971088		RCC1	9.43423e-06	0.000232486		EPHX3	1.94165e-21
PNRC2	0.986073		SNHG3	0.21704	0.418252		EPN2-AS1	9.92131e-06
SRSF10	0.686329		TRNAU1AP	0.094857	0.249655		EPX	9.03614e-28
SRRM1	0.984976		SNHG12	0.681708	0.811554		ERC2	7.32005e-11
RUNX3	0.922691		TAF12	5.54736e-05	0.000940937		ERCC6L	4.82762e-12
CLIC4	0.754423		RAB42	0.488506	0.666914		ERF	4.04528e-09
EXTL1	0.232598		GMEB1	0.00175242	0.0142745		ERG	1.81273e-19
PDIK1L	0.69361		YTHDF2	0.0358997	0.12986		ESPNL	4.08775e-22
FAM110D	0.9615		OPRD1	0.22028	0.421333		ESRG	1.7148e-09
ZNF593OS	0.745147		EPB41	0.0187051	0.0825796		EVPL	2.02422e-06
ZNF593	0.412127		TMEM200B	0.593351	0.748159		EVX1	1.19384e-19
CNKSR1	0.923344		MECR	0.281044	0.485306		EXD3	1.85502e-08
CEP85	0.540489		PTPRU	0.545929	0.712025		EXOC3L2	3.66342e-22
UBXN11	0.378085		LAPTM5	0.834796	0.90883		EXOC7	5.62607e-10
CD52	0.390149		MATN1	0.0083325	0.0463507		F11R	4.65732e-53
CRYBG2	0.776385		SDC3	0.054915	0.173502		F2RL1	1.92484e-15
SH3BGRL3	0.66051		PUM1	0.116647	0.284028		F8	1.46808e-12
RSRP1	0.721995		NKAIN1	0.0178481	0.0799593		FAAP20	1.64425e-12
RHD	0.929031		SNRNP40	0.000105434	0.00155147		FAM110D	1.72952e-05
TMEM50A	0.996856		ZCCHC17	0.0111159	0.0573616		FAM124B	0.00734973
RHCE	0.761236		FABP3	0.96205	0.980039		FAM136A	1.11239e-14
MACO1	0.400449		SERINC2	0.00344287	0.0238852		FAM153CP	1.2065e-12
LDLRAP1	0.773302		TINAGL1	0.0011359	0.0101623		FAM161A	8.91914e-07
MAN1C1	0.855492		HCRTR1	0.211305	0.411		FAM163A	3.58776e-07
MTFR1L	0.393704		PEF1	0.202747	0.400512		FAM168B	1.91657e-17
PAFAH2	0.958685		COL16A1	0.383294	0.577018		FAM174B	9.0308e-12
SYF2	0.58343		BAI2	0.0175652	0.0789508		FAM199X	1.74396e-05
SDHDP6	0.977876		SPOCD1	0.00560896	0.0343126		FAM20C	5.48415e-06
SELENON	0.404471		PTP4A2	1.34107e-07	6.4936e-06		FAM215A	7.91239e-20
AUNIP	0.9906		KHDRBS1	0.256225	0.458485		FAM228A	3.81437e-11
PAQR7	0.500183		TMEM39B	0.00310574	0.0221019		FAM32A	7.77314e-08
STMN1	0.644718		KPNA6	0.000909162	0.00861557		FAM3C	2.84101e-12
RPS6KA1	0.451944		TXLNA	0.0514621	0.165897		FAM76A	3.51619e-06
DHDDS	0.220685		CCDC28B	0.150091	0.333313		FAM83H	2.13783e-07
HMGN2	0.933996		IQCC	0.0228625	0.0947915		FAM99A	4.18286e-21
RPL17P9	0.946885		EIF3I	0.00270798	0.0199409		FASN	9.72859e-17
DHDDS-AS1	0.925617		FAM167B	0.979971	0.989624		FBLN2	2.9542e-08
ARID1A	0.884057		LCK	0.0718909	0.207515		FBXO4	6.0411e-09
PIGV	0.579604		HDAC1	0.506204	0.681584		FCHSD2	1.26174e-84
TENT5B	0.743152		MARCKSL1	0.0123081	0.0617082		FDPS	6.616e-10
TRNP1	0.97859		TSSK3	0.758124	0.862316		FDXR	1.56837e-12
ZDHHC18	0.714144		BSDC1	0.7516	0.857729		FEV	2.10863e-12
GPN2	0.982223		ZBTB8B	0.0370328	0.132712		FEZF1	1.86224e-26
SFN	0.28498		ZBTB8A	0.0684032	0.200928		FGF11	4.28786e-15
NUDC	0.73997		ZBTB8OS	0.0414871	0.143626		FGF13	3.61207e-07
GPATCH3	0.978391		RBBP4	0.131628	0.307466		FGF14	1.66028e-49
SLC9A1	0.829755		SYNC	0.92658	0.95961		FGF8	8.28016e-15
STX12	0.729762		KIAA1522	0.00794338	0.0447423		FHAD1	3.06047e-07
PPP1R8	0.902033		YARS	2.38885e-08	1.5099e-06		FHOD3	4.55006e-05
SPCS2P4	0.384811		S100PBP	0.0507757	0.164485		FLI1	2.11837e-23
THEMIS2	0.576611		FNDC5	0.0760185	0.21565		FLJ12825	1.16277e-13
RPA2	0.858991		HPCA	0.354685	0.550889		FLJ25758	5.3631e-19
SMPDL3B	0.475407		TMEM54	0.233472	0.434368		FLT1	6.99528e-09
XKR8	0.934527		RNF19B	0.001371	0.0118249		FMNL1	5.74972e-05
EYA3	0.950762		AK2	0.000425035	0.00470493		FN3K	8.16251e-07
WDTC1	0.796526		ADC	0.100609	0.259191		FNDC3B	3.40977e-06
SYTL1	0.994309		TRIM62	0.41123	0.600579		FOXA1	1.95029e-11
MAP3K6	0.892401		ZNF362	0.00174241	0.0142291		FOXC2	2.3651e-15
FCN3	0.359385		PHC2	0.0249573	0.100926		FOXD4	3.53976e-16
AHDC1	0.961165		ZSCAN20	0.0407919	0.141974		FOXD4L1	5.59401e-20
FGR	0.196192		CSMD2	0.599571	0.752646		FOXE3	2.21548e-21
LINC02574	0.941515		C1orf94	0.944653	0.969366		FOXF1	5.6293e-11
IFI6	0.787205		GJB5	0.554569	0.719216		FOXK2	1.06208e-10
FAM76A	0.942445		GJB3	0.563028	0.725414		FOXL1	5.22497e-20
TMEM222	0.981326		GJA4	0.0210041	0.0894771		FOXL3-OT1	3.19232e-54
ACTG1P20	0.874806		DLGAP3	0.00447335	0.0289689		FOXO3	2.91842e-36
WASF2	0.954513		ZMYM6	0.643627	0.785501		FOXP1	4.6242e-10
GPR3	0.839731		ZMYM1	0.247168	0.449298		FRMD3	8.45712e-05
MED18	0.810764		SFPQ	0.0349777	0.1275		FRMPD1	1.39413e-09
PTAFR	0.415045		ZMYM4	0.350113	0.547228		FRMPD4	1.31588e-05
DNAJC8	0.855492		KIAA0319L	0.396574	0.588101		FSCN1	1.69245e-07
ATP5IF1	0.641696		NCDN	0.813633	0.89736		FSD1L	4.33612e-10
SESN2	0.859065		TFAP2E	0.379053	0.573358		FUNDC2	1.51034e-08
OPRD1	0.715527		PSMB2	1.41288e-05	0.000320073		FZD1	8.87817e-13
GMEB1	0.557481		C1orf216	0.221385	0.422515		FZD10	8.06106e-09
YTHDF2	0.632593		CLSPN	2.8968e-06	8.58157e-05		FZD7	7.43717e-18
SNORA73B	0.751539		TEKT2	0.308085	0.511311		GABARAPL1	1.51648e-12
RCC1	0.72027		ADPRHL2	0.019666	0.0855497		GAL	6.79803e-48
SNHG12	0.798493		COL8A2	0.26011	0.462715		GALNT6	5.00514e-06
TAF12-DT	0.949633		TRAPPC3	0.0745462	0.212916		GALNT9	2.34465e-05
PHACTR4	0.969963		MAP7D1	0.0630169	0.190635		GALNT9-AS1	1.72288e-11
SNHG3	0.99287		THRAP3	0.505165	0.680678		GATA3	1.41886e-36
SNORA44	0.401823		STK40	0.802186	0.890181		GATA4	1.85171e-43
SNORD99	0.559964		LSM10	0.00457352	0.0294928		GATD3	1.78916e-09
TRNAU1AP	0.949053		OSCP1	0.818357	0.899867		GDNF	6.20583e-10
RAB42	0.73001		MRPS15	0.0321833	0.120062		GGT1	1.26685e-13
TAF12	0.991537		CSF3R	0.168215	0.357317		GGT3P	8.76162e-07
EPB41	0.686138		GRIK3	0.169435	0.358712		GGTLC1	1.01782e-07
TMEM200B	0.302289		ZC3H12A	0.311747	0.515017		GGTLC2	4.8582e-11
MATN1-AS1	0.76829		MEAF6	0.259827	0.462361		GH1	0.00650655
MATN1	0.421049		SNIP1	0.0115397	0.0588535		GIGYF1	6.87394e-12
LAPTM5	0.634408		DNALI1	0.704296	0.826178		GIMAP5	2.20525e-08
MECR	0.742253		GNL2	1.11524e-05	0.000266883		GIMAP8	9.36481e-15
PTPRU	0.689302		RSPO1	0.602634	0.754831		GINM1	1.19313e-11
SRSF4	0.72027		C1orf109	0.0134583	0.0657626		GIPC3	1.07814e-08
NKAIN1	0.424312		CDCA8	5.42692e-08	2.98331e-06		GIT1	5.08376e-09
SNRNP40	0.885249		EPHA10	0.847855	0.91614		GJB6	1.11498e-07
ZCCHC17	0.96186		MANEAL	0.304261	0.507255		GJC2	4.75164e-11
FABP3	0.00114602		YRDC	1.42867e-06	4.66643e-05		GLB1L2	7.52146e-17
SERINC2	0.722316		C1orf122	0.0574183	0.178663		GLIS3	3.22902e-08
LINC01778	0.930302		MTF1	0.00982178	0.0523323		GLT1D1	1.5134e-12
SDC3	0.516544		INPP5B	0.34172	0.539867		GLTPD2	1.63518e-12
PUM1	0.732429		SF3A3	0.000199724	0.00254417		GLUD1P3	4.12469e-08
TINAGL1	0.390453		FHL3	0.176481	0.368541		GMEB2	0.0046886
PTP4A2	0.993647		UTP11L	0.0138327	0.0669989		GMFG	1.8682e-10
TMEM39B	0.850799		POU3F1	0.0463999	0.154853		GMPPA	1.57343e-07
KHDRBS1	0.975182		RRAGC	0.0313256	0.118113		GNA13	2.19951e-15
PEF1	0.595359		MYCBP	0.000237504	0.0029277		GNAI1	6.21197e-08
PEF1-AS1	0.605878		GJA9	0.298523	0.501373		GNAS	5.6147e-07
ADGRB2	0.415743		RHBDL2	0.532872	0.701833		GNB1	4.62749e-16
SPOCD1	0.359223		AKIRIN1	0.418311	0.60728		GNB4	9.03414e-19
COL16A1	0.139843		NDUFS5	0.0499544	0.162779		GNL3L	0.000112995
KPNA6	0.894972		MACF1	0.882632	0.936468		GOLGB1	9.54295e-14
CCDC28B	0.818375		KIAA0754	0.0870268	0.236295		GP5	3.10655e-10
DCDC2B	0.624945		BMP8A	0.621565	0.769004		GPAT4	3.74605e-08
TMEM234	0.955687		PABPC4	0.714171	0.833367		GPI	2.87331e-18
EIF3I	0.969416		HEYL	0.877393	0.933301		GPR132	8.01066e-15
LCK	0.642603		HPCAL4	0.492919	0.670616		GPR146	3.39736e-12
HDAC1	0.762379		NT5C1A	0.281785	0.486064		GPR25	4.6394e-12
TSSK3	0.621239		PPIE	0.0181512	0.0808893		GPRC5B	5.49898e-20
BSDC1	0.980554		BMP8B	0.853801	0.919427		GPRIN1	3.99506e-20
TXLNA	0.926955		OXCT2	0.941844	0.968453		GPT2	2.21409e-14
IQCC	0.867853		TRIT1	0.00101996	0.00940273		GRAMD1C	6.74511e-05
FAM167B	0.463624		MFSD2A	0.015771	0.0733601		GRB10	9.95529e-35
MTMR9LP	0.96374		CAP1	0.000326279	0.00380806		GREM1	1.68165e-21
MARCKSL1	0.902174		PPT1	0.49566	0.672908		GRHL3	9.87316e-06
FAM229A	0.769843		RLF	0.0181995	0.0810606		GRIA1	3.75939e-10
ZBTB8OS	0.958125		ZMPSTE24	0.031376	0.118195		GRIK2	3.03473e-06
RBBP4	0.806784		COL9A2	0.113978	0.28		GSDME	5.37496e-07
SYNC	0.55288		SMAP2	0.566093	0.727933		GSTM4	4.8655e-33
ZBTB8B	0.933996		ZNF684	0.244442	0.446138		GTF2I	1.12635e-14
ZBTB8A	0.246604		RIMS3	0.162026	0.349278		GUCY2D	1.41047e-24
RNF19B	0.6825		NFYC	0.0694299	0.202585		GYG1	4.85103e-11
KIAA1522	0.511186		KCNQ4	0.293261	0.496413		GZMM	7.2196e-09
YARS1	0.905153		CITED4	0.561698	0.724715		H19	4.12755e-18
S100PBP	0.939467		SLFNL1	0.90459	0.948566		H3C12	3.97369e-07
FNDC5	0.722316		SCMH1	0.65682	0.794401		H3C8	3.42551e-06
HPCA	0.810082		EDN2	0.143583	0.324517		H4C11	4.40043e-10
TMEM54	0.588224		HIVEP3	0.0792439	0.221724		HAGLR	6.32211e-12
AK2	0.820994		FOXJ3	0.0275041	0.107931		HAND1	6.23651e-26
AZIN2	0.44039		RIMKLA	0.514284	0.68815		HAND2	9.52256e-09
TRIM62	0.743144		ZMYND12	0.000102787	0.00152114		HCAR1	7.18916e-25
ZSCAN20	0.885343		PPCS	0.289426	0.492893		HCG4B	7.32716e-07
C1orf94	0.721601		CCDC30	0.838981	0.91129		HCN4	2.20514e-17
ZNF362	0.372913		PPIH	0.0110887	0.0572765		HDAC6	9.27523e-17
A3GALT2	0.642603		YBX1	0.000387751	0.00435924		HDDC2	0.000667553
PHC2	0.980215		CLDN19	0.276825	0.481183		HDGF	3.2972e-10
RN7SKP16	0.69361		LEPRE1	0.0245038	0.0997501		HDGFL2	3.71525e-09
MIR3605	0.751429		C1orf50	0.85591	0.92074		HEG1	9.92928e-11
CSMD2	0.579263		CCDC23	0.269279	0.472779		HERC5	1.99724e-16
DLGAP3	0.884057		ERMAP	0.531445	0.701166		HIC1	6.9434e-06
SMIM12	0.397552		ZNF691	0.260043	0.462647		HIVEP3	1.16831e-08
GJB3	0.918099		SLC2A1	0.0161851	0.0745763		HKDC1	1.68595e-08
GJB5	0.961288		FAM183A	0.625141	0.771871		HLA-DRB5	4.92485e-09
GJA4	0.61852		EBNA1BP2	0.000789965	0.00767262		HLX	1.73912e-18
ZMYM6	0.861822		TMEM125	0.779277	0.876508		HMGA1	1.40058e-12
ZMYM1	0.949633		C1orf210	0.905906	0.949421		HNRNPKP3	6.1772e-10
TMEM35B	0.796908		TIE1	0.0762771	0.216029		HNRNPLL	2.62147e-08
GPR199P	0.936853		MPL	0.080872	0.224554		HNRNPR	3.96019e-14
SFPQ	0.88493		CDC20	1.05633e-08	7.6056e-07		HOXA10	4.05554e-08
KIAA0319L	0.994824		ELOVL1	0.000571732	0.00591004		HOXA10-AS	7.97176e-26
TFAP2E-AS1	0.770417		MED8	0.00035373	0.00407356		HOXA11-AS	2.92339e-09
TFAP2E	0.517615		HYI	0.14507	0.326429		HOXA3	3.33363e-06
ZMYM4	0.691817		PTPRF	0.312743	0.515803		HOXA6	7.1667e-12
NCDN	0.75576		KDM4A	0.910444	0.951587		HOXA7	5.57565e-15
PSMB2	0.741404		ST3GAL3	0.572401	0.732748		HOXA9	5.12474e-25
CLSPN	0.617667		ARTN	0.924432	0.958915		HOXB-AS3	8.72703e-21
C1orf216	0.509339		IPO13	0.0143295	0.0686624		HOXB5	2.56691e-10
AGO1	0.39466		DPH2	1.17276e-05	0.000277837		HOXB6	7.33833e-08
AGO4	0.850775		ATP6V0B	0.00979833	0.052272		HOXC10	1.86984e-12
LSM10	0.990267		B4GALT2	0.0617645	0.188157		HOXC12	7.31529e-13
CSF3R	0.463128		CCDC24	0.0180854	0.0807044		HOXC13	3.00172e-14
MRPS15	0.770417		SLC6A9	0.145852	0.32723		HOXC4	1.05559e-10
OSCP1	0.783477		KLF17	0.125538	0.298137		HOXC6	2.13532e-10
ZC3H12A-DT	0.936649		DMAP1	0.918216	0.954949		HOXC8	1.26695e-29
GRIK3	0.00450687		ERI3	0.00636841	0.037786		HOXD-AS2	1.4978e-23
ZC3H12A	0.786429		RNF220	0.0231453	0.0955235		HOXD10	2.2278e-24
AIRIM	0.887934		TMEM53	0.426973	0.614681		HOXD11	6.29929e-26
MEAF6	0.97042		C1orf228	0.0271202	0.106778		HOXD3	6.97411e-20
DNALI1	0.865247		KIF2C	1.66203e-09	1.73102e-07		HOXD8	0.000777554
SNIP1	0.572625		BEST4	0.791826	0.883721		HOXD9	1.47824e-13
GNL2	0.86574		BTBD19	0.0576163	0.178943		HPRT1	1.48201e-06
AGO3	0.165415		PLK3	0.2376	0.438499		HPS3	3.76379e-27
TEKT2	0.674352		RPS8	0.233878	0.43478		HRH1	3.30021e-12
MAP7D1	0.615357		TCTEX1D4	0.0332172	0.122675		HSD17B11	7.55238e-08
SH3D21	0.892622		PTCH2	0.945639	0.969947		HSFX2	2.86154e-05
STK40	0.359284		EIF2B3	0.00789034	0.0445041		HSP90AA1	1.61363e-13
COL8A2	0.00235579		HECTD3	0.0691366	0.20211		HSPA12B	1.51829e-30
ADPRS	0.879251		UROD	0.446977	0.631519		HSPA2	2.25206e-09
THRAP3	0.532531		ZSWIM5	0.0253135	0.101919		HSPA4L	6.93493e-15
TRAPPC3	0.759176		HPDL	0.319458	0.521719		HTR1B	1.72437e-09
EVA1B	0.831458		MUTYH	0.606934	0.758382		HTRA3	1.47118e-25
MANEAL	0.802935		TESK2	0.394479	0.586302		HYAL2	2.18847e-08
MTF1	0.393704		TOE1	0.0249846	0.101012		ICAM2	5.28654e-13
CDCA8	0.621471		CCDC163P	0.421485	0.609758		IDUA	9.43743e-16
YRDC	0.474821		MMACHC	0.303512	0.506669		IFFO1	3.12541e-08
C1orf122	0.999064		PRDX1	0.0104008	0.0546266		IFI44	1.72713e-09
POU3F1	2.58705e-05		AKR1A1	0.499346	0.676193		IFI6	1.3754e-11
UTP11	0.748625		NASP	0.020454	0.0879377		IFITM1	3.17228e-18
MIR3659HG	0.0219587		CCDC17	9.37834e-05	0.00142531		IFITM10	7.45281e-12
INPP5B	0.805615		GPBP1L1	0.824175	0.902907		IGF2BP3	3.78484e-10
SF3A3	0.875917		TMEM69	0.484737	0.663573		IGFALS	2.7028e-05
RNU6-510P	0.975182		IPP	0.589416	0.74498		IGFBPL1	1.23865e-17
FHL3	0.510921		MAST2	0.457714	0.640933		IGSF9	1.87578e-10
MYCL	0.757709		PIK3R3	0.369474	0.564934		IHO1	1.56044e-08
MFSD2A	0.938375		TSPAN1	0.288597	0.492028		IL32	4.99828e-06
TRIT1	0.99004		POMGNT1	0.00531861	0.0329997		INF2	1.0357e-07
RLF	0.607304		RAD54L	4.43737e-07	1.77924e-05		INTS1	6.54766e-14
ZMPSTE24	0.997121		LRRC41	0.14202	0.32226		IP6K1	8.46173e-10
ZMPSTE24-DT	0.828038		UQCRH	0.178466	0.370955		IRX2-DT	1.97477e-19
COL9A2	0.000420644		NSUN4	0.00302577	0.0216818		ISM1	1.65789e-11
CAP1	0.664709		FAAH	0.00106592	0.00969869		ITGA7	1.28679e-06
PPT1	0.702428		DMBX1	0.837747	0.91058		ITGA9	8.95484e-15
SMAP2	0.577358		MKNK1	0.0137213	0.0666741		ITGB5	8.46541e-15
RRAGC	0.312667		ATPAF1	0.979116	0.989329		ITPKA	3.16208e-11
RRAGC-DT	0.344068		CYP4B1	0.255888	0.458286		ITPRIP	1.63082e-14
GJA9	0.982979		CYP4A11	0.891477	0.940609		IVD	1.52914e-20
RHBDL2	0.986628		CYP4X1	0.475959	0.655791		JADE3	1.59834e-08
AKIRIN1	0.513721		CYP4Z1	0.765922	0.867781		JAKMIP3	6.54262e-05
MACF1	0.947053		CYP4A22	0.691814	0.818454		JMJD8	8.15548e-56
PPIEL	0.803095		PDZK1IP1	0.507208	0.682376		JPT1	7.8338e-21
PABPC4	0.102094		TAL1	0.613709	0.763391		KALRN	8.48091e-13
HPCAL4	0.391128		STIL	5.99626e-07	2.28797e-05		KANK3	4.02494e-14
PPIE	0.868404		CMPK1	5.80629e-05	0.000970254		KAT6A	2.4927e-19
MYCBP	0.994035		FOXE3	0.217588	0.418813		KAT8	2.20532e-13
NDUFS5	0.848606		FOXD2	0.0700079	0.203597		KAZN	4.59653e-09
BMP8A	0.542464		SKINTL	0.557951	0.721766		KCNA1	1.68044e-20
OXCT2P1	0.891046		SLC5A9	0.511987	0.686296		KCNA4	3.65889e-05
SNORA55	0.994918		SPATA6	0.695583	0.820899		KCNAB3	3.39549e-05
HEYL	0.795926		AGBL4	0.0730624	0.209988		KCNG3	1.42191e-09
NT5C1A	0.333769		BEND5	0.589247	0.74491		KCNJ12	0.000329621
PABPC4-AS1	0.610608		ELAVL4	0.886312	0.93839		KCNJ4	3.40371e-11
BMP8B	0.766165		DMRTA2	0.434394	0.620991		KCNQ1OT1	1.45572e-12
OXCT2	0.910803		FAF1	0.0079286	0.0446983		KCNS2	8.55111e-12
EXO5	0.469371		CDKN2C	0.129122	0.303904		KCTD6	2.74332e-16
ZNF684	0.662459		RNF11	0.461901	0.644629		KDELR2	7.43755e-25
ZFP69B	0.641654		TTC39A	0.875667	0.932303		KDM2B	1.18442e-08
ZFP69	0.971227		EPS15	0.855642	0.920691		KDM4B	4.7112e-17
EXO5-DT	0.971645		OSBPL9	0.975312	0.987417		KHDC4	4.38933e-05
KCNQ4	0.676213		NRD1	7.89889e-08	4.13541e-06		KIAA0930	6.06502e-07
CITED4	0.734443		RAB3B	0.107974	0.270999		KIAA1217	8.27146e-12
RIMS3	0.347438		TXNDC12	0.00126072	0.0110639		KIF19	2.10241e-51
NFYC	0.92876		KTI12	0.00531061	0.0329653		KIF1A	1.18256e-09
NFYC-AS1	0.780719		BTF3L4	0.0189885	0.0834971		KIF25	1.19313e-11
FOXO6	0.931601		ZFYVE9	0.0646026	0.193843		KIF26A	4.13756e-11
FOXO6-AS1	0.991537		CC2D1B	0.0125771	0.062602		KIF7	3.10873e-12
EDN2	0.0639798		PRPF38A	0.0560873	0.176177		KLF2	1.5706e-10
HIVEP3	0.904824		ZCCHC11	0.461186	0.644127		KLHDC7B	2.67679e-10
CTPS1	0.895034		GPX7	0.237171	0.438393		KLHL13	4.06701e-08
SLFNL1	0.875374		FAM159A	0.0975792	0.254314		KLHL42	3.62901e-21
SLFNL1-AS1	0.964765		ZYG11B	0.18137	0.374239		KLHL5	1.96933e-10
SCMH1	0.877429		ZYG11A	0.179017	0.371588		KLHL6	2.34293e-12
RIMKLA	0.966068		ECHDC2	0.00373958	0.0254218		KLK6	2.64682e-13
FOXJ3	0.979792		SCP2	0.0807603	0.224432		KMT2A	2.4665e-06
ZNF691	0.714158		PODN	0.912563	0.95242		KPNA3	1.20144e-15
SLC2A1-DT	0.995387		SLC1A7	0.132494	0.30842		KREMEN1	4.62499e-17
SLC2A1	0.899477		CPT2	0.0566706	0.177303		KRT74	1.17874e-08
EBNA1BP2	0.832022		C1orf123	0.342261	0.540309		KRTAP10-9	2.93953e-30
CFAP57	0.777467		MAGOH	1.64811e-05	0.000356767		L1CAM	6.63634e-10
ZMYND12	0.507665		LRP8	0.139462	0.318683		LAGE3	5.40415e-15
PPCS	0.822716		DMRTB1	0.113923	0.279961		LARP4B	1.48396e-07
CCDC30	0.500871		GLIS1	0.00203627	0.0160744		LASP1NB	0.000113167
PPIH	0.890799		YIPF1	0.753634	0.859044		LBX1	2.5098e-08
CLDN19	0.381366		DIO1	0.800941	0.889696		LBX2	1.31942e-29
TMEM269	0.641115		HSPB11	0.00207668	0.016314		LCK	1.88352e-14
ZNF691-DT	0.94322		LRRC42	0.000781467	0.00761241		LCP2	0.000336546
YBX1	0.634544		TMEM59	0.370016	0.565472		LDLRAD4	4.62198e-08
P3H1	0.7031		CYB5RL	0.497534	0.674568		LEFTY2	2.20205e-07
C1orf50	0.962599		MRPL37	9.82258e-06	0.000240619		LEMD2	4.36586e-18
SVBP	0.346365		SSBP3	0.314041	0.517104		LGALS8	2.51723e-27
ERMAP	0.325691		ACOT11	0.823475	0.902628		LGR4	7.64617e-13
TIE1	0.259657		FAM151A	0.0741065	0.211952		LHX2	4.36429e-20
MPL	0.635337		TTC4	1.93257e-05	0.000400543		LHX3	8.49386e-08
ELOVL1	0.473431		PARS2	0.0334266	0.123311		LHX6	6.51106e-12
SZT2	0.927706		TTC22	0.240325	0.441331		LIMS2	3.10011e-12
HYI	0.547673		DHCR24	0.00845617	0.0468954		LINC00311	1.34481e-06
PTPRF	0.761902		TMEM61	0.000836908	0.00802502		LINC00336	1.97478e-06
CDC20-DT	0.261712		BSND	0.223577	0.424905		LINC00479	0.000302181
CDC20	0.518919		PCSK9	0.910236	0.951587		LINC00518	7.45192e-19
MED8-AS1	0.929123		USP24	0.0225516	0.0938326		LINC00598	1.16573e-20
MED8	0.796271		PPAP2B	0.872731	0.930553		LINC00606	2.0681e-08
SZT2-AS1	0.874607		PRKAA2	0.13624	0.313875		LINC00659	4.66618e-07
DMAP1	0.585502		C1orf168	0.948475	0.971869		LINC00664	2.18718e-07
ERI3	0.99831		C8A	0.104805	0.266303		LINC00689	6.89991e-07
ERI3-IT1	0.218482		C8B	0.873934	0.931324		LINC00841	3.28904e-11
ARMH1	0.743038		DAB1	0.362413	0.558388		LINC00923	0.000206778
RNF220	0.440833		OMA1	0.0373536	0.133573		LINC01107	4.60065e-08
TMEM53	0.475698		TACSTD2	0.597543	0.751409		LINC01124	9.20632e-24
KDM4A-AS1	0.947129		MYSM1	0.0122259	0.0614634		LINC01140	8.42951e-08
ST3GAL3	0.827356		JUN	0.0161782	0.0745763		LINC01144	1.24048e-12
ARTN	0.874001		FGGY	0.00332396	0.0233043		LINC01341	2.81883e-22
IPO13	0.799431		HOOK1	0.340036	0.538511		LINC01558	3.66051e-16
DPH2	0.766165		CYP2J2	0.376326	0.571111		LINC01565	4.91411e-16
ATP6V0B	0.629826		C1orf87	0.258869	0.461499		LINC01869	5.37314e-58
B4GALT2	0.76074		NFIA	0.0114075	0.0583228		LINC01973	0.000364746
SLC6A9	0.760126		TM2D1	0.0478711	0.157949		LINC02171	4.32012e-12
KDM4A	0.920684		INADL	0.0851227	0.232344		LINC02346	3.98742e-14
LINC02918	0.822074		L1TD1	0.297476	0.500412		LINC02693	8.50789e-12
CCDC24	0.518919		KANK4	0.359156	0.555178		LINC02910	1.11014e-33
KRT8P47	0.88901		USP1	1.02051e-05	0.000248525		LINC03062	4.10579e-09
MRPS17P1	0.734086		DOCK7	0.000235759	0.00291573		LINGO1	0.00862125
HPDL	0.44039		ANGPTL3	0.498911	0.67588		LINGO3	3.13971e-07
ZSWIM5	0.436938		ATG4C	0.00305492	0.0218246		LMO1	2.89924e-15
LINC01144	0.632593		FOXD3	0.523707	0.69542		LMO7	1.45986e-15
UROD	0.875298		ALG6	0.00730409	0.0419508		LMX1A	1.35864e-12
HECTD3	0.661664		ITGB3BP	2.85022e-05	0.000550754		LMX1B	8.02329e-06
KIF2C	0.728463		EFCAB7	0.381273	0.57514		LOC100134368	4.63087e-08
DYNLT4	0.652034		DLEU2L	0.138042	0.316793		LOC100240735	3.44168e-13
EIF2B3	0.987661		PGM1	9.68584e-05	0.00145816		LOC100289495	1.10882e-30
RPS8	0.889335		ROR1	0.106167	0.268062		LOC100506472	2.92963e-24
SNORD38A	0.939523		UBE2U	0.135908	0.313284		LOC145845	8.65487e-14
SNORD46	0.697789		CACHD1	0.693523	0.819289		LOC284412	4.8438e-06
BEST4	0.365		RAVER2	0.00642159	0.0380063		LOC440700	6.83052e-11
PLK3	0.893429		JAK1	0.0470475	0.156071		LOC642361	1.16369e-18
PTCH2	0.743152		DNAJC6	0.205579	0.404465		LOC728743	1.13596e-22
BTBD19	0.961288		LEPROT	0.250746	0.453341		LONRF2	1.06089e-30
DMBX1	0.220897		LEPR	0.13129	0.307026		LPIN1	7.28688e-10
NSUN4	0.866698		PDE4B	0.206372	0.405322		LRBA	9.0313e-07
FAAHP1	0.98671		SGIP1	0.138552	0.317598		LRCH4	6.39978e-06
FAAH	0.622438		TCTEX1D1	0.0757772	0.215239		LRCOL1	2.93632e-12
MKNK1-AS1	0.442518		INSL5	0.224983	0.426235		LRP3	7.24359e-13
MKNK1	0.233488		WDR78	0.0410755	0.142572		LRRC34	4.99824e-21
MOB3C	0.663985		MIER1	0.161197	0.348465		LRRC3B	1.90398e-12
CYP4X1	0.830204		SLC35D1	0.0317716	0.119073		LRRC59	2.50966e-16
CYP4B1	0.558565		C1orf141	0.31485	0.517909		LRRN4CL	1.35693e-11
LINC00853	0.127673		IL23R	0.241073	0.441953		LRSAM1	2.79586e-16
CYP4A22-AS1	0.288864		IL12RB2	0.00447478	0.0289689		LSP1	4.22904e-09
TAL1	0.330593		SERBP1	0.000130511	0.00182848		LSP1P3	3.093e-10
STIL	0.874807		GADD45A	0.620745	0.768506		LTBP3	5.93069e-15
ATPAF1	0.746667		GNG12	0.429524	0.616746		LUZP1	1.54013e-09
EFCAB14	0.854566		DIRAS3	0.432533	0.619148		LUZP4	2.07214e-07
LINC01738	0.18478		WLS	0.130248	0.305558		LXN	5.55019e-06
CMPK1	0.960046		RPE65	0.0205743	0.0882079		LY6K	6.81937e-11
LINC01389	0.167927		DEPDC1	5.97288e-07	2.28432e-05		LZTFL1	3.27582e-18
FOXE3	0.0362371		LRRC7	0.789216	0.882472		MAB21L2	1.24825e-10
FOXD2	0.254752		LRRC40	0.000326982	0.00381325		MAB21L4	1.94654e-08
FOXD2-AS1	0.385235		ANKRD13C	0.00103033	0.00945799		MAEA	1.23969e-09
SKINT1L	0.830424		HHLA3	0.202479	0.40027		MAFB	1.67406e-09
TRABD2B	0.948421		CTH	3.71616e-05	0.000684534		MAFK	6.15858e-09
SLC5A9	0.948506		PTGER3	0.225778	0.427226		MAGEB1	8.3179e-10
SPATA6	0.549904		ZRANB2	0.711362	0.831462		MAGT1	1.63845e-09
MUTYH	0.905153		NEGR1	0.650411	0.789792		MAK16	1.92244e-20
TESK2	0.895563		LRRIQ3	0.217056	0.418252		MAMLD1	5.14658e-17
CCDC163	0.841125		FPGT	0.262639	0.464968		MANEAL	7.99637e-05
MMACHC	0.853507		TNNI3K	0.949632	0.972296		MAP1LC3A	3.01917e-11
PRDX1	0.635366		C1orf173	0.587946	0.744087		MAP7D1	4.84463e-10
NASP	0.779366		CRYZ	0.0145913	0.0695545		MAP7D2	4.09642e-14
CCDC17	0.997096		TYW3	0.0099161	0.0527454		MAPK8IP1	8.80371e-16
GPBP1L1	0.576611		LHX8	0.00568529	0.0346516		MARK2	4.98711e-07
IPP	0.964348		SLC44A5	0.430357	0.617619		MATK	2.28905e-14
MAST2	0.891907		ACADM	0.0410257	0.142429		MBLAC2	5.80489e-12
PIK3R3	0.800533		RABGGTB	0.0282043	0.109635		MBP	1.89969e-06
TSPAN1	0.612265		MSH4	0.550897	0.716305		MCC	1.35796e-14
RAD54L	0.803981		ST6GALNAC3	0.330831	0.531332		MCF2L	4.84346e-10
TOE1	0.379099		ST6GALNAC5	0.84855	0.916334		MCRIP2	1.79324e-20
AKR1A1	0.997096		PIGK	0.0022381	0.0172385		MDFI	3.62258e-33
RPS15AP10	0.929031		AK5	0.0696717	0.202984		MED25	2.45699e-12
RPL7AP16	0.69361		ZZZ3	0.00803303	0.0451398		MED7	4.27123e-05
TMEM69	0.848745		USP33	0.00101075	0.00934463		MED9	2.96003e-10
LURAP1	0.891885		FAM73A	0.135054	0.311881		MEDAG	7.35394e-21
POMGNT1	0.994824		NEXN	0.0842068	0.230635		MEGF10	1.82536e-13
UQCRH	0.777219		FUBP1	0.265974	0.468716		MEIS1	1.01647e-10
LRRC41	0.922691		DNAJB4	0.560906	0.724201		MEMO1	0.000401868
AGBL4	0.670143		GIPC2	0.985793	0.992566		MEST	1.07605e-07
BEND5	0.443685		PTGFR	0.00258878	0.0193272		METRNL	5.63497e-08
DMRTA2	0.473731		IFI44L	0.297317	0.500322		METTL24	1.02066e-20
ELAVL4	0.000971455		IFI44	0.11096	0.275364		MFGE8	2.82771e-15
FAF1	0.948252		ELTD1	0.1129	0.278264		MFSD11	3.75541e-08
CDKN2C	0.927675		LPHN2	0.0775608	0.218697		MFSD2A	1.49672e-11
TTC39A	0.1686		TTLL7	0.577977	0.737153		MFSD2B	2.21866e-09
EPS15	0.520581		PRKACB	0.982497	0.991227		MGAT4B	1.9991e-09
LINC01562	0.706148		SAMD13	0.0272717	0.107299		MIB1	1.68149e-12
RNF11	0.252336		UOX	0.272504	0.476221		MICAL1	4.86114e-16
TXNDC12	0.95227		DNASE2B	0.299308	0.502183		MICAL2	1.26472e-08
BTF3L4	0.758126		RPF1	0.000371763	0.00423673		MICAL3	1.86185e-12
KTI12	0.777219		GNG5	0.000145063	0.00198264		MID1	4.42812e-05
OSBPL9	0.400246		SPATA1	0.142654	0.323344		MID2	3.45214e-09
NRDC	0.94461		CTBS	0.688577	0.816237		MIR1-1	5.83941e-13
RAB3B	0.375719		SSX2IP	0.144176	0.325281		MIR1203	6.47621e-10
SHISAL2A	0.975723		LPAR3	0.608008	0.759122		MIR1250	2.43594e-14
GPX7	0.674352		MCOLN2	0.194576	0.390851		MIR126	4.48143e-07
COA7	0.229662		WDR63	0.149947	0.333102		MIR142	1.27617e-15
ZFYVE9	0.695179		MCOLN3	0.988933	0.994479		MIR153-2	5.85309e-12
CC2D1B	0.861822		SYDE2	0.427225	0.614937		MIR181C	6.38676e-12
ORC1	0.474099		C1orf52	0.0138021	0.0668956		MIR193A	2.06125e-25
PRPF38A	0.400612		BCL10	0.00485832	0.0308615		MIR196A2	4.11485e-20
TUT4	0.799431		DDAH1	0.134786	0.311466		MIR196B	2.87732e-12
PLA2G12AP1	0.41645		CYR61	0.164511	0.352526		MIR216A	3.62002e-05
RPS13P2	0.647646		ZNHIT6	0.0995821	0.257393		MIR2392	7.12643e-11
ZYG11B	0.92521		COL24A1	0.00471816	0.0302021		MIR25	8.23619e-09
MAGOH	0.9274		ODF2L	0.00499699	0.0314999		MIR3143	3.23418e-06
CPT2	0.609172		CLCA2	0.808935	0.894436		MIR3150A	0.000181903
CZIB	0.930112		CLCA1	0.25113	0.453711		MIR3183	4.14248e-14
ZYG11A	0.936841		SH3GLB1	0.177583	0.369815		MIR3187	5.68576e-11
ECHDC2	0.839474		HS2ST1	0.022845	0.0947679		MIR346	9.62812e-05
SCP2	0.878841		LMO4	0.215111	0.416052		MIR3648-1	9.19497e-11
PODN	0.850695		PKN2	0.541456	0.708591		MIR365A	5.067e-13
SLC1A7	0.550683		GTF2B	0.741952	0.851588		MIR3675	2.34028e-15
TUBBP10	0.95939		CCBL2	0.461907	0.644629		MIR375	6.34431e-18
LRP8	0.352394		RBMXL1	0.0697431	0.203121		MIR4251	1.42874e-14
MAGOH-DT	0.7557		GBP3	0.901763	0.94696		MIR4323	9.58761e-09
GLIS1	0.81582		GBP1	0.0522674	0.167488		MIR4488	7.1677e-32
NDC1	0.994035		GBP2	0.466898	0.648061		MIR4540	2.765e-08
YIPF1	0.968355		GBP7	0.586014	0.742721		MIR4632	1.02007e-08
DIO1	0.413699		GBP4	0.355491	0.551831		MIR4648	2.90849e-16
LRRC42	0.6899		GBP5	0.254747	0.457054		MIR4727	0.0215999
IFT25	0.762698		GBP6	0.524633	0.696092		MIR4740	1.55053e-17
TMEM59	0.837493		LRRC8B	0.137435	0.315881		MIR4761	7.20396e-06
TCEANC2	0.769843		LRRC8C	0.549786	0.715232		MIR4762	1.10528e-06
FAM151A	0.58948		LRRC8D	0.892134	0.940805		MIR4786	7.72162e-05
ACOT11	0.589686		ZNF326	0.00804155	0.0451417		MIR4798	2.28235e-07
CYB5RL	0.895034		BARHL2	0.450674	0.635055		MIR497	5.65725e-13
MRPL37	0.785346		ZNF644	0.909657	0.951396		MIR5189	0.00303531
SSBP3	0.973051		HFM1	0.184685	0.378887		MIR520H	7.23492e-10
SSBP3-AS1	0.909241		CDC7	0.0367559	0.132063		MIR5584	1.14822e-09
MROH7	0.828161		TGFBR3	0.115593	0.282291		MIR5587	3.77251e-07
MROH7-TTC4	0.879373		EPHX4	0.146265	0.327715		MIR615	5.38187e-29
TTC4	0.964869		BTBD8	0.243806	0.445239		MIR632	2.16775e-05
TTC22	0.803523		KIAA1107	0.976026	0.987696		MIR9-3HG	1.33576e-17
DHCR24	0.389698		GLMN	0.0524367	0.167838		MIR924HG	8.31864e-13
PARS2	0.811677		RPAP2	0.253144	0.455413		MIRLET7A3	3.28301e-08
PCSK9	0.365309		GFI1	0.911931	0.952074		MIRLET7BHG	8.50426e-11
USP24	0.442518		EVI5	0.644444	0.785919		MIRLET7G	2.70158e-13
PRKAA2	0.878966		RPL5	0.0844432	0.230984		MLPH	9.74204e-66
LINC01767	0.664698		FAM69A	0.96492	0.982015		MMP23A	4.37774e-13
PLPP3	0.996312		MTF2	0.386919	0.580484		MMP24	1.9496e-07
JUN	0.920583		TMED5	0.875239	0.932228		MNX1	6.08559e-51
MYSM1	0.840633		CCDC18	0.00750333	0.0428171		MORC4	3.8494e-11
LINC01135	0.933888		DR1	0.0160311	0.0741344		MOXD1	4.83417e-08
LINC02777	0.918918		FNBP1L	0.257167	0.459332		MPPED1	3.46122e-14
CYP2J2	0.161932		BCAR3	0.179291	0.371922		MPZL2	7.31019e-22
HOOK1	0.418707		DNTTIP2	0.0329577	0.121989		MRC2	1.93184e-11
DAB1	0.555498		GCLM	0.0395312	0.138841		MRGPRE	1.08323e-34
OMA1	0.527582		ABCA4	0.642495	0.784778		MRPL36	1.32866e-13
RPS26P15	0.758126		ARHGAP29	0.140199	0.319793		MRPL45	9.38253e-14
LINC01358	0.223688		ABCD3	0.0428235	0.146945		MRPL48	6.36039e-15
FGGY-DT	0.232204		F3	0.39194	0.584353		MRPS6	3.23498e-11
FGGY	0.836921		SLC44A3	0.594711	0.749271		MSH6	1.85893e-11
NFIA	0.870903		CNN3	0.0390803	0.137637		MSX1	8.75396e-13
NFIA-AS2	0.884057		ALG14	0.496729	0.673973		MT1A	3.28743e-26
TM2D1	0.728553		TMEM56	0.374833	0.56968		MT1JP	1.12298e-12
PATJ	0.370412		RWDD3	0.603919	0.755869		MTA1	9.61284e-08
PATJ-DT	0.777959		PTBP2	0.353304	0.549724		MTCL1	6.00237e-27
L1TD1	0.00715439		DPYD	0.534478	0.703182		MTHFD2L	4.42146e-12
KANK4	0.138673		SNX7	0.0279754	0.109082		MTO1	1.6751e-06
ATG4C	0.638803		LPPR5	0.0236383	0.0968456		MTPAP	0.00278119
USP1	0.890279		LPPR4	0.379272	0.573538		MTSS2	2.99673e-07
DOCK7	0.848559		PALMD	0.786393	0.881234		MUC5B	3.91399e-15
ANGPTL3	0.808095		FRRS1	0.0687983	0.201613		MUC6	2.2054e-07
DOCK7-DT	0.970488		AGL	0.832439	0.907303		MYADML2	4.96224e-24
ALG6	0.891046		SLC35A3	0.180132	0.37292		MYL9	8.35818e-08
ITGB3BP	0.994643		HIAT1	0.032149	0.119961		MYLK	1.25178e-22
PGM1	0.969551		SASS6	0.00105246	0.00959728		MYLK2	4.49109e-13
EFCAB7	0.796283		LRRC39	0.638545	0.782354		MYO10	2.4843e-07
DLEU2L	0.449437		DBT	0.118584	0.287139		MYO1B	1.99376e-36
RN7SL130P	0.963128		CDC14A	0.063388	0.191412		MYO1F	3.81074e-09
ROR1	0.744818		GPR88	0.487204	0.665904		NAA10	2.43369e-08
ROR1-AS1	0.535002		VCAM1	0.921581	0.957326		NAA60	3.61988e-08
CACHD1	0.995103		EXTL2	0.342106	0.540219		NACAD	0.000268308
AK4	0.86038		SLC30A7	0.18036	0.373214		NADK	1.64886e-06
JAK1	0.885933		DPH5	0.587678	0.743862		NADSYN1	2.39693e-21
LINC01359	0.951347		S1PR1	0.00317428	0.022493		NAPRT	2.0358e-05
RAVER2	0.891796		OLFM3	0.927456	0.959998		NAV1	1.86323e-24
MIR3671	0.663407		COL11A1	0.80207	0.890174		NBEA	2.16707e-20
SLC2A3P2	0.936211		AMY1A	0.111339	0.27589		NBL1	9.37819e-18
DNAJC6	0.995387		AMY2A	0.0212355	0.0900077		NBPF12	4.48836e-17
LEPR	0.011952		AMY2B	0.025078	0.101215		NCCRP1	1.25399e-08
LEPROT	0.83782		RNPC3	0.11612	0.283119		NCMAP	5.32384e-14
PDE4B	0.84351		PRMT6	0.378954	0.57326		NCOR1	5.12109e-08
DYNLT5	0.8645		NTNG1	0.672164	0.805271		NDUFAF6	1.26454e-07
SGIP1	0.447354		VAV3	0.440873	0.626576		NDUFB2-AS1	6.02084e-08
DNAI4	0.9748		SLC25A24	0.466071	0.64744		NDUFS1	7.70423e-10
MIER1	0.820994		NBPF4	0.306878	0.51018		NEDD4L	1.49975e-16
SLC35D1	0.564955		NBPF6	0.467826	0.648899		NEDD9	1.82466e-11
DEPDC1	0.714189		FAM102B	0.722444	0.838203		NET1	2.06839e-05
IL12RB2	0.998518		PRPF38B	0.0496715	0.162198		NFAM1	5.19331e-22
GADD45A	0.916499		FNDC7	0.837622	0.91058		NFASC	1.42658e-08
GNG12-AS1	0.934411		STXBP3	0.0304073	0.115683		NFAT5	1.89642e-06
DIRAS3	0.950789		AKNAD1	0.932286	0.96317		NFATC1	6.99914e-10
WLS	0.975182		GPSM2	0.0297162	0.11378		NFE2L3	1.00078e-28
SERBP1	0.710105		CLCC1	0.0170071	0.0772454		NFIC	1.41898e-21
GNG12	0.98675		WDR47	0.793049	0.884429		NFYB	0.000646043
CTBP2P8	0.803981		TAF13	0.0683092	0.200817		NGEF	4.30199e-19
CTH	0.467817		C1orf194	0.337025	0.536442		NHERF2	6.11445e-29
LRRC7	0.366124		KIAA1324	0.499149	0.676037		NHLRC4	1.20049e-07
ANKRD13C	0.413309		SCARNA2	0.237172	0.438393		NIM1K	3.51545e-07
LRRC40	0.768564		TMEM167B	0.220516	0.421491		NINJ2	1.50541e-09
SRSF11	0.994309		SARS	0.938674	0.966296		NKPD1	3.4694e-05
ANKRD13C-DT	0.628191		CELSR2	0.288481	0.491929		NKX2-2	4.6496e-10
PTGER3	0.971227		PSRC1	0.0974758	0.254205		NKX2-3	2.39663e-07
ZRANB2-AS1	0.924561		MYBPHL	0.414657	0.603981		NKX2-5	1.01683e-08
ZRANB2	0.761991		SORT1	0.159732	0.346588		NKX3-2	8.29933e-17
MIR186	0.82821		PSMA5	0.303542	0.506669		NMT1	2.65006e-13
ZRANB2-DT	0.661482		SYPL2	0.662095	0.798372		NOM1	4.67714e-12
NEGR1	0.951095		ATXN7L2	0.542473	0.709298		NOP53	4.54735e-08
LRRIQ3	0.46259		CYB561D1	0.539901	0.707405		NOX5	3.19784e-22
FPGT	0.968332		AMIGO1	0.0537984	0.171097		NPFFR1	1.69055e-16
FPGT-TNNI3K	0.944572		GPR61	0.898696	0.944855		NPR2	5.88643e-09
TNNI3K	0.984483		GNAI3	0.126985	0.300538		NR2E3	9.75618e-13
SLC44A5	0.20259		AMPD2	0.739825	0.850444		NR2F2	5.88302e-11
CRYZ	0.924872		GSTM1	0.279161	0.483517		NR4A2	1.39137e-11
TYW3	0.535608		GSTM2	0.0198021	0.0860011		NRBP1	1.8734e-22
ST6GALNAC5	0.0883454		GSTM4	0.0242081	0.0987405		NRG1	3.14868e-05
ST6GALNAC3	0.339035		GSTM5	0.00263957	0.0195839		NRK	2.10603e-11
TPI1P1	0.32984		GSTM3	0.00597009	0.03599		NRON	4.32976e-09
RPL17P6	0.91049		EPS8L3	0.428207	0.615771		NRROS	2.65761e-11
PIGK	0.619494		CSF1	0.434659	0.621209		NRTN	3.25085e-08
AK5	0.654814		AHCYL1	0.922199	0.957588		NRXN3	3.49503e-10
ACADM	0.886947		ALX3	0.502634	0.678925		NSL1	4.0045e-09
RABGGTB	0.927343		UBL4B	0.0590355	0.18185		NSUN4	7.12369e-10
MSH4	0.440833		SLC6A17	0.482238	0.661574		NTF4	1.89091e-29
PTGFR	0.749486		KCNC4	0.0110578	0.0571529		NTM	7.60983e-13
IFI44L	0.53613		RBM15	0.045755	0.153715		NTPCR	1.14686e-16
IFI44	0.901071		SLC16A4	0.00259993	0.0193941		NUDT2	2.03526e-14
ADGRL4	0.630803		PROK1	0.140254	0.319831		NUMA1	6.67862e-09
PSAT1P3	0.349675		KCNA2	0.252808	0.455104		NUP58	1.01457e-14
ZZZ3	0.714089		KCNA3	0.180783	0.373521		NUP85	5.95363e-11
USP33	0.532918		CD53	0.0660473	0.196716		NUTM2A-AS1	8.92888e-14
MIGA1	0.914791		DRAM2	0.0180289	0.0805392		NXNL2	6.30194e-20
NEXN	0.518806		CEPT1	0.0510862	0.165168		NXPH3	5.3849e-06
GIPC2	0.88048		DENND2D	0.0432696	0.148138		OCA2	1.91897e-17
NEXN-AS1	0.725768		CHI3L2	0.230895	0.431804		OLFML3	3.24881e-06
FUBP1	0.794619		CHIA	0.650192	0.789727		OPCML	3.91297e-14
DNAJB4	0.622913		OVGP1	0.269327	0.472814		OPHN1	2.16306e-21
LINC01725	0.759641		WDR77	0.379573	0.573725		OPRD1	4.24293e-15
ADGRL2	0.756248		ATP5F1	0.110871	0.275231		ORC6	1.57608e-07
ARID3BP1	0.292738		C1orf162	0.111492	0.276063		OSBPL1A	2.64161e-14
TTLL7	0.612566		ADORA3	0.702357	0.825041		OSBPL5	2.79863e-11
PRKACB	0.645624		RAP1A	0.0216553	0.0912964		OSMR	2.83777e-22
PRKACB-DT	0.967689		DDX20	0.744083	0.853089		OSR1	8.69891e-11
SAMD13	0.322704		KCND3	0.0302143	0.115182		OTP	1.9074e-05
UOX	0.219846		CTTNBP2NL	0.172478	0.362836		OTX2	5.26789e-07
SPATA1	0.877678		WNT2B	0.295048	0.498191		OVOL1	4.07052e-19
CTBS	0.936841		ST7L	0.0986777	0.255888		OXCT2	2.60935e-05
RPF1	0.881326		CAPZA1	0.657541	0.795157		OXLD1	3.14496e-06
GNG5	0.832236		MOV10	0.217741	0.418847		P2RX2	3.19628e-09
LPAR3	0.975958		RHOC	0.666843	0.801838		P2RX5	6.7688e-09
MCOLN2	0.746943		PPM1J	0.00380927	0.0257229		P2RY1	9.76972e-74
SSX2IP	0.607273		FAM19A3	0.258722	0.461337		P2RY11	6.73585e-20
DNAI3	0.501759		SLC16A1	0.369983	0.565472		P2RY2	8.14279e-16
MCOLN3	0.897523		LRIG2	0.236394	0.43759		PABIR2	0.000326563
SYDE2	0.83337		MAGI3	0.768896	0.869835		PACS2	1.0163e-24
CCN1	0.882397		PHTF1	0.728003	0.841997		PADI1	9.99625e-17
C1orf52	0.983103		RSBN1	0.0111655	0.0574761		PAK4	7.54794e-05
BCL10	0.920684		PTPN22	0.955142	0.976005		PALM2AKAP2	2.87525e-11
BCL10-AS1	0.710122		BCL2L15	0.469704	0.650142		PANK1	4.96934e-08
DDAH1	0.134904		AP4B1	0.0567434	0.177464		PANX2	1.53975e-07
LINC02795	0.708815		DCLRE1B	0.0250414	0.101188		PAQR7	7.34575e-13
ZNHIT6	0.933996		HIPK1	0.887445	0.93874		PARP4	5.84137e-15
COL24A1	0.393704		OLFML3	0.356792	0.553072		PARVB	4.70232e-10
ODF2L	0.608563		SYT6	0.887615	0.938747		PASK	1.03769e-07
SH3GLB1	0.969963		TRIM33	0.260779	0.46316		PAX3	1.47961e-12
SELENOF	0.507665		BCAS2	0.660509	0.797038		PAX8-AS1	2.07419e-54
HS2ST1	0.817404		DENND2C	0.315846	0.518735		PCBP3	1.58219e-09
LINC01140	0.688722		AMPD1	0.331181	0.531688		PCDH7	3.11094e-17
LMO4	0.328309		NRAS	0.03765	0.134233		PCDH8	2.46838e-11
PKN2-AS1	0.969551		CSDE1	0.829789	0.906		PCDHAC2	8.32996e-10
GTF2B	0.50623		SIKE1	0.258928	0.461556		PCDHGC4	8.46825e-09
PKN2	0.944945		SYCP1	0.300784	0.503536		PCF11	3.15549e-15
ELOCP19	0.95733		TSPAN2	0.000924937	0.00872623		PCSK1N	1.88331e-08
KYAT3	0.474189		NGF	0.0145069	0.0692917		PCSK4	2.14616e-08
GBP3	0.898049		VANGL1	0.819915	0.900862		PCSK6	1.02306e-33
GBP1	0.365935		CASQ2	0.00205095	0.0161502		PCYT2	2.17789e-08
GBP2	0.389937		NHLH2	0.721727	0.837825		PDCD6IP	1.17425e-09
GBP4	0.266415		SLC22A15	0.0231834	0.0955969		PDE4D	2.61566e-53
GBP5	0.441197		ATP1A1	0.592467	0.747403		PDF	9.1933e-10
GBP6	0.983747		CD58	0.297984	0.500776		PDGFA-DT	8.55729e-27
GBP1P1	0.301124		IGSF3	0.225648	0.427123		PDK1	1.21266e-05
RBMXL1	0.703486		CD2	0.287732	0.491476		PDLIM4	1.10642e-47
PTGES3P1	0.359223		PTGFRN	0.00422544	0.0277452		PDLIM7	2.0453e-10
LRRC8B	0.587021		CD101	0.0174557	0.0787595		PDPK1	1.88936e-41
LRRC8C-DT	0.884746		TTF2	0.186417	0.381071		PDPN	8.31902e-26
LRRC8C	0.468105		TRIM45	0.563652	0.725936		PDPR2P	8.50829e-12
LRRC8D	0.631508		VTCN1	0.0497035	0.162249		PEAR1	4.88126e-15
LRRC8D-DT	0.7031		MAN1A2	0.592146	0.747403		PEMT	1.07033e-10
ZNF326	0.81737		FAM46C	0.00130488	0.0113313		PEPD	3.19394e-08
GEMIN8P4	0.902033		GDAP2	0.143625	0.324568		PER2	3.03679e-13
LINC02609	0.428571		WDR3	0.637594	0.78171		PERM1	7.22545e-13
ZNF644	0.884057		SPAG17	0.499479	0.676207		PEX19	4.74912e-05
HFM1	0.511572		TBX15	0.0577042	0.179116		PFKP	3.39409e-05
CDC7	0.959449		WARS2	0.159032	0.345713		PFN3	1.06467e-10
WDR82P2	0.682595		HAO2	0.464602	0.646699		PGP	1.13879e-09
EPHX4	0.251089		HSD3B2	0.671951	0.805271		PHF13	1.79479e-09
BTBD8	0.865846		HSD3B1	0.195143	0.391697		PHF19	2.27132e-07
GLMN	0.954938		ZNF697	0.00681849	0.0397731		PHLDA2	3.8009e-11
TGFBR3	0.958403		PHGDH	0.224979	0.426235		PHLDB1	2.00947e-07
RPAP2	0.814172		HMGCS2	0.481163	0.660647		PID1	1.10879e-37
GFI1	0.609918		REG4	0.113657	0.279461		PIGB	8.70901e-07
EVI5	0.531677		NOTCH2	0.868331	0.928732		PIGL	5.34712e-23
MTF2	0.552314		ACP6	0.490042	0.668294		PINLYP	1.04823e-12
DIPK1A	0.663914		ANKRD34A	0.0480427	0.158389		PITPNA	2.25808e-11
MND1P1	0.670609		ANKRD35	0.239009	0.440068		PITX2	1.47671e-07
RPL5	0.852515		BCL9	0.698133	0.82243		PITX3	3.71142e-17
SNORA66	0.916299		BOLA1	0.0415112	0.143663		PIWIL4	3.30491e-08
CCDC18	0.618011		CD160	0.0612809	0.187097		PJA1	1.79523e-05
CCDC18-AS1	0.634408		CHD1L	0.00571729	0.0347316		PKN1	1.5791e-13
TMED5	0.782375		FAM72B	1.21521e-10	2.05346e-08		PKNOX2	4.49994e-28
DR1	0.557602		FAM72D	1.64683e-10	2.50197e-08		PKP1	2.94645e-34
ABCA4	0.412043		FCGR1A	0.860666	0.923688		PLA2G5	1.70643e-06
DNTTIP2	0.871733		FCGR1B	0.83818	0.910838		PLCB2	4.10848e-09
GCLM	0.0745191		FCGR1C	0.934719	0.96454		PLEC	7.10128e-12
FNBP1L	0.571599		FMO5	0.229967	0.430798		PLEKHA7	1.45749e-11
BCAR3	0.785808		GJA5	0.306616	0.509897		PLEKHG1	1.32021e-08
BCAR3-AS1	0.732429		GJA8	0.377348	0.572085		PLEKHG5	5.35724e-15
F3	0.83899		GNRHR2	0.744718	0.853404		PLEKHO2	7.36369e-38
ARHGAP29	0.484222		GPR89A	3.69054e-08	2.1369e-06		PLIN5	5.66297e-11
ABCD3	0.869407		GPR89B	0.387477	0.580989		PLK5	1.67834e-12
ALG14	0.766627		GPR89C	3.20712e-05	0.000607665		PLP1	1.57677e-10
LINC02607	0.697028		HFE2	0.30292	0.506242		PLPPR5-AS1	6.64067e-12
TLCD4	0.967773		HIST2H2AA3	0.0778126	0.21922		PLXNA2	1.3787e-05
TLCD4-RWDD3	0.850572		HIST2H2AC	2.88568e-06	8.56394e-05		PLXNB2	9.82179e-13
RWDD3-DT	0.964457		HIST2H2BA	0.0829893	0.228631		PMEPA1	1.94627e-09
RWDD3	0.664698		HIST2H2BE	0.120945	0.291111		PMF1	1.44214e-14
SLC44A3-AS1	0.115325		HIST2H2BF	0.0581403	0.179862		PNCK	1.84032e-11
SLC44A3	0.360328		HIST2H3C	0.000326307	0.00380806		PNLDC1	1.91385e-21
CNN3-DT	0.863959		HIST2H4A	0.0538805	0.171226		PNMA8B	8.11299e-17
CNN3	0.421014		ITGA10	0.0734979	0.21094		PNPLA7	1.81067e-08
PTBP2	0.457309		LIX1L	0.00055306	0.00574571		POGLUT3	6.56186e-13
EEF1A1P11	0.942291		NBPF10	0.0591618	0.182206		POLM	8.42253e-11
RPL7P9	0.83899		NBPF14	0.754627	0.859845		POM121L4P	3.8606e-14
DPYD	0.576611		NBPF15	0.0042034	0.0276223		POU3F4	1.35326e-06
MIR137HG	0.927385		NBPF16	0.0735344	0.210961		PPFIA3	4.42362e-83
SNX7	0.722316		NBPF9	0.0156534	0.0729581		PPP1R16B	1.34024e-06
PLPPR4	0.378504		NOTCH2NL	0.000133328	0.00186478		PPP1R26	9.21291e-11
PALMD	0.534846		NUDT17	0.887069	0.93871		PPP1R35	5.1433e-10
FRRS1	0.911953		PDE4DIP	0.176147	0.368116		PPP1R3G	2.37762e-12
AGL	0.970072		PDZK1P1	0.646275	0.787225		PPP2CB	0.000240574
RTCA	0.746913		PDZK1	0.47211	0.652419		PPP2R5C	7.20367e-08
GPR88	0.642813		PEX11B	0.308274	0.511385		PPP4R1	7.98654e-15
CDC14A	0.670838		PIAS3	0.022019	0.0924214		PRDM6	8.37546e-12
VCAM1	0.769843		POLR3C	1.87545e-07	8.55576e-06		PRDM8	0.00325999
SLC35A3	0.939758		POLR3GL	0.831923	0.907253		PRELID3A	1.49501e-05
LRRC39	0.566434		PPIAL4C	0.00609595	0.0366155		PRICKLE3	7.58355e-06
DBT	0.873282		PPIAL4G	0.0638856	0.192529		PRIMA1	2.69945e-21
RTCA-AS1	0.677552		PRKAB2	0.667777	0.802428		PRKAB1	7.9042e-15
MFSD14A	0.16996		RBM8A	8.48025e-06	0.000213424		PRKAG1	5.14434e-10
SASS6	0.997121		RNF115	0.483839	0.662729		PRKAR1B	1.96565e-12
TRMT13	0.944606		SEC22B	0.0355882	0.129015		PRKCZ	1.5539e-13
EXTL2	0.0378171		SV2A	0.438864	0.625061		PRKN	4.91604e-06
S1PR1-DT	0.653799		TXNIP	0.146964	0.328748		PRKX	4.91494e-06
S1PR1	0.850031		SF3B4	8.56829e-11	1.55924e-08		PRPH	3.32721e-09
RPSAP19	0.701531		MTMR11	0.532914	0.701833		PRPSAP1	7.57854e-05
DPH5	0.809129		OTUD7B	5.1989e-05	0.000896811		PRR15	8.70403e-53
DPH5-DT	0.945224		VPS45	0.00105934	0.00964416		PRR29	1.00464e-10
SLC30A7	0.707161		PLEKHO1	0.00305409	0.0218246		PRR35	1.24848e-12
AMY1B	0.51902		ANP32E	6.8936e-07	2.5703e-05		PRRG1	8.72135e-14
AMY2A	0.767148		CA14	0.0523577	0.167642		PRRX1	3.27357e-09
AMY1A	0.780719		APH1A	4.06914e-05	0.000738062		PRRX2	1.31979e-05
AMY1C	0.858549		C1orf54	0.621321	0.768888		PRSS12	1.13428e-08
COL11A1	0.223152		C1orf51	0.0188261	0.0830031		PRSS36	9.7747e-05
PRMT6	0.959154		MRPS21	0.00375373	0.0254761		PRXL2A	3.95118e-22
RNPC3	0.734443		PRPF3	2.59211e-10	3.60717e-08		PSMC3	9.11247e-19
AMY2B	0.499532		RPRD2	0.0142461	0.0684211		PSME3IP1	5.00092e-06
ACTG1P4	0.774145		TARS2	2.14607e-09	2.0783e-07		PSTPIP1	1.85615e-09
LINC02785	0.960148		ECM1	0.0443435	0.150724		PTCH1	3.03533e-12
VAV3	0.337786		ADAMTSL4	0.973846	0.986536		PTCHD4	4.7865e-39
SLC25A24	0.467069		MCL1	0.00199789	0.0158075		PTGIR	4.1052e-07
HENMT1	0.61852		ENSA	2.057e-05	0.000421583		PTGR3	1.15174e-07
EEIG2	0.642603		GOLPH3L	0.000106797	0.00156648		PTH2R	1.75307e-07
PRPF38B	0.629309		HORMAD1	0.306464	0.509803		PTMA	8.45219e-24
STXBP3	0.925224		CTSS	0.912971	0.952498		PTPDC1	1.03637e-11
PSMA5	0.773514		CTSK	0.0661364	0.196805		PTPN14	1.71255e-07
SYPL2	0.484415		ARNT	2.08079e-06	6.41091e-05		PTPN6	6.86319e-10
ATXN7L2	0.979258		SETDB1	0.000335782	0.00390214		PTPRF	1.41068e-20
CYB561D1	0.913097		ANXA9	0.405378	0.596323		PTPRN2-AS1	2.68567e-05
AMIGO1	0.643341		FAM63A	0.957387	0.977089		PWARSN	3.13216e-14
AKNAD1	0.722316		PRUNE	0.000256231	0.00312458		PWWP3A	1.79273e-13
GPSM2	0.601405		BNIPL	0.309362	0.512534		PYCR2	3.41075e-05
CLCC1	0.959389		C1orf56	0.0280655	0.109254		PYCR3	1.78516e-11
WDR47	0.559566		CDC42SE1	1.36902e-07	6.53917e-06		PYGO1	4.96328e-07
ELAPOR1	0.0360215		MLLT11	7.9312e-05	0.00124494		PYM1	1.83939e-10
PSRC1	0.747833		GABPB2	1.78389e-06	5.57382e-05		QPRT	1.03948e-10
SORT1	0.525542		SEMA6C	0.710452	0.830867		QRFP	6.7344e-06
RPL17P7	0.956643		LYSMD1	2.17878e-05	0.000442163		RAB31	6.30847e-12
TAF13	0.726568		SCNM1	8.68765e-08	4.49586e-06		RAB40B	1.49927e-07
TMEM167B	0.341244		TNFAIP8L2	0.453273	0.63682		RAB5IF	3.5431e-13
TMEM167B-DT	0.119248		TMOD4	0.271302	0.474821		RALGDS	3.67114e-20
SARS1	0.807294		VPS72	3.02959e-10	4.14628e-08		RANBP3	1.71192e-10
CELSR2	0.367836		PIP5K1A	2.69637e-06	8.07447e-05		RANGAP1	4.36874e-08
GSTM4	0.981939		PSMD4	2.88727e-07	1.22913e-05		RAP1GAP	2.24389e-14
GSTM2	0.708368		ZNF687	1.50574e-06	4.84175e-05		RAP1GAP2	8.39555e-07
GSTM1	0.760952		PI4KB	4.39353e-06	0.0001229		RARG	2.62101e-06
GSTM5	0.887934		RFX5	0.65043	0.789792		RASA3	4.08112e-13
GSTM3	0.167927		POGZ	0.00223333	0.0172259		RASGRF1	4.74459e-11
CSF1	0.395858		PSMB4	1.70207e-05	0.000364165		RASGRP4	6.39928e-05
GPR61	0.927897		SELENBP1	0.336031	0.535426		RASIP1	1.97059e-17
GNAT2	0.796626		CGN	0.387815	0.581232		RASSF3	1.13033e-08
AMPD2	0.866075		TUFT1	0.000523135	0.00552847		RASSF5	1.25877e-48
GNAI3	0.880623		SNX27	0.000359317	0.00412473		RBM38	7.22508e-26
STRIP1	0.739452		CELF3	0.935774	0.965028		RBM47	6.89694e-06
ALX3	0.506025		MRPL9	7.12078e-12	1.78667e-09		RBM8A	6.09866e-09
AHCYL1	0.927385		OAZ3	0.259462	0.462053		RBMY2FP	5.08404e-14
LINC01397	0.0493925		TDRKH	0.0144664	0.0691783		RBPMS	7.25523e-08
UBL4B	0.0521562		LINGO4	0.227707	0.429108		RER1	1.09283e-06
NRBF2P3	0.946048		RORC	0.162285	0.349708		REST	7.45103e-07
KCNA3	0.680611		C2CD4D	0.956397	0.976565		RFPL2	5.57836e-11
CD53	0.471591		THEM5	0.0168703	0.0768139		RFPL3	8.48224e-13
KCNA2	0.0463855		THEM4	1.74244e-06	5.4753e-05		RGCC	4.59779e-11
LRIF1	0.922008		S100A10	7.72692e-06	0.000198745		RGS11	5.87249e-05
SLC6A17	0.751892		S100A11	2.67223e-05	0.000524315		RGS12	1.97856e-16
KCNC4	0.645532		TCHH	0.486996	0.665812		RGS20	4.56391e-31
RBM15	0.390453		RPTN	0.161839	0.349154		RGS3	4.22574e-08
LAMTOR5-AS1	0.814018		HRNR	0.0254346	0.102182		RHBDL2	1.69967e-27
RBM15-AS1	0.771136		FLG	0.113062	0.278332		RHEB	5.6559e-10
SLC16A4	0.84841		FLG2	0.440686	0.626418		RIMBP2	4.44038e-32
SLC16A4-AS1	0.783111		CRNN	0.44843	0.632808		RIN3	1.18635e-18
LAMTOR5	0.773475		LCE5A	0.0621549	0.188825		RIPK4	4.89416e-15
CIMAP3	0.97042		CRCT1	0.969776	0.984467		RIPPLY3	8.76638e-12
DENND2D	0.255687		LCE3D	0.465694	0.647275		RMDN2	4.25665e-14
CHI3L2	0.530176		LCE3A	0.833719	0.908195		RNASEH1-DT	2.03141e-19
DRAM2	0.517615		LCE2C	0.276728	0.481064		RNF157-AS1	2.85598e-13
CEPT1	0.718869		LCE2A	0.161231	0.348466		RNF167	2.85479e-19
WDR77	0.58343		C1orf68	0.219619	0.420752		RNF175	2.21134e-05
ATP5PB	0.965149		KPRP	0.218512	0.419737		RNF208	4.20655e-15
OVGP1	0.988402		LCE1C	0.299175	0.502009		RNU12	2.29704e-11
UBE2FP3	0.802101		LCE1B	0.598282	0.752054		ROCK1P1	1.44267e-29
C1orf162	0.567943		SMCP	0.26042	0.46282		RPH3AL-AS1	3.24891e-11
TMIGD3	0.949627		IVL	0.144971	0.326273		RPL24	3.72846e-05
ADORA3	0.996172		SPRR1A	0.391038	0.583807		RPL7L1	1.57936e-05
RAP1A	0.885249		SPRR3	0.471945	0.652317		RPLP2	1.1301e-13
INKA2	0.112165		SPRR1B	0.478044	0.658001		RPP25	4.54526e-16
INKA2-AS1	0.58343		SPRR2D	0.553247	0.718146		RPS10	1.26504e-06
DDX20	0.870385		SPRR2A	0.892365	0.940947		RPS29	2.50279e-10
KCND3	0.756428		SPRR2B	0.752227	0.85812		RRN3P2	2.90521e-05
LINC01160	0.781642		SPRR2E	0.53977	0.70739		RS1	6.94936e-06
LINC01356	0.534846		SPRR2F	0.212289	0.412231		RSPH10B	5.15478e-11
LINC01357	0.901584		SPRR2G	0.341161	0.539474		RSPH10B2	1.09115e-05
SLC16A1	0.947118		LOR	0.177851	0.370094		RTN4R	1.2259e-09
SLC16A1-AS1	0.936584		S100A12	0.976621	0.987923		RUNX2	8.19103e-13
AKR7A2P1	0.837193		S100A8	0.514458	0.688264		RXFP3	4.9419e-12
LRIG2-DT	0.93863		S100A9	0.281764	0.486064		RXRA	2.72562e-10
LRIG2	0.737234		S100A7	0.966929	0.982895		S1PR4	5.50934e-06
LINC02884	0.893132		S100A3	0.00138016	0.0118853		SALL1	2.12235e-11
CTTNBP2NL	0.92521		S100A4	0.00494413	0.0312619		SALL3	7.23133e-15
WNT2B	0.463624		S100A5	0.0161852	0.0745763		SALL4	2.23859e-08
ST7L	0.40456		S100A6	0.000325673	0.00380603		SAMD11	6.61381e-10
CAPZA1	0.768785		S100A2	0.991219	0.995608		SASH3	3.79562e-09
MOV10	0.359284		S100A16	0.0172045	0.0778644		SATB2	4.23591e-15
RHOC	0.743863		S100A14	0.744234	0.853203		SATB2-AS1	1.49418e-18
PPM1J	0.858991		S100A13	0.177086	0.369214		SBF2	2.72275e-16
TAFA3	0.107533		S100A1	0.726916	0.841211		SCARF1	1.50075e-18
MAGI3	0.827907		SNAPIN	1.31608e-06	4.35885e-05		SCART1	8.50549e-11
PHTF1	0.902269		ILF2	2.7328e-13	1.29301e-10		SCMH1	2.7177e-10
SYT6	0.572416		NPR1	0.321454	0.523224		SCNN1A	2.28095e-12
RSBN1	0.470014		INTS3	5.21705e-05	0.000898315		SDF4	1.01346e-08
PTPN22	0.848833		SLC27A3	0.0135225	0.0659466		SDK1	7.74161e-17
BCL2L15	0.808476		GATAD2B	0.000109133	0.00158966		SDK2	2.44307e-17
AP4B1	0.725148		DENND4B	1.04975e-06	3.63677e-05		SDR16C5	3.02983e-19
DCLRE1B	0.864329		CRTC2	4.05384e-08	2.31489e-06		SEC16A	1.23864e-08
HIPK1-AS1	0.944572		SLC39A1	1.49957e-06	4.8313e-05		SEC23A	4.81719e-09
HIPK1	0.841125		CREB3L4	0.0231779	0.0955969		SEC24A	1.93597e-07
OLFML3	0.012023		JTB	0.000161779	0.00216402		SEC24C	4.87427e-10
AP4B1-AS1	0.935273		RAB13	0.0278303	0.108824		SELENOO	2.71971e-09
TSPAN2	0.385774		NUP210L	0.168969	0.358228		SEMA3F	1.56957e-22
NGF-AS1	0.513463		RPS27	0.750993	0.85739		SEMA4C	3.28851e-07
NGF	0.802901		TPM3	0.00729581	0.0419218		SEMA6B	9.65519e-08
NHLH2	0.680086		C1orf43	5.84998e-10	7.28388e-08		SENP7	0.000106308
CASQ2	0.875726		UBAP2L	3.44598e-10	4.60205e-08		SEPTIN9	1.30387e-10
SLC22A15	0.701513		HAX1	1.31442e-07	6.40202e-06		SERINC3	1.01556e-11
VANGL1	0.7031		AQP10	0.0656859	0.196311		SERPINF1	5.05095e-15
TRIM33	0.515142		ATP8B2	0.00605877	0.0364318		SERPINH1	3.10043e-20
DENND2C	0.00872935		IL6R	0.377219	0.571995		SESN3	7.35906e-09
CSDE1	0.940727		SHE	0.97065	0.985045		SFI1	2.22579e-11
BCAS2	0.516109		TDRD10	0.835193	0.909143		SFXN5	1.44566e-10
NRAS	0.736842		UBE2Q1	5.43011e-09	4.49613e-07		SGK1	2.89776e-15
SIKE1	0.453155		CHRNB2	0.415398	0.604586		SGPP2	7.23304e-16
ATP1A1-AS1	0.940894		ADAR	4.97607e-05	0.000866496		SH2D1A	3.34587e-13
ATP1A1	0.644718		KCNN3	0.113081	0.278332		SH2D4B	0.00060582
FTH1P22	0.671093		PMVK	0.00498943	0.0314642		SH2D6	8.3496e-18
CD2	0.831148		PBXIP1	0.00800885	0.0450345		SH3BP1	4.68976e-10
NAP1L4P1	0.947446		PYGO2	2.06455e-05	0.000422444		SH3BP4	1.81695e-30
IGSF3	0.270333		SHC1	0.465026	0.646965		SIGIRR	4.64091e-08
CD58	0.954809		FLAD1	1.57387e-08	1.09052e-06		SIK3	4.59201e-08
VTCN1	0.4588		ZBTB7B	0.0479724	0.158252		SIPA1L3	2.15983e-05
TRIM45	0.610659		DCST2	0.295283	0.498459		SIX2	2.56543e-05
TENT5C	0.455274		ADAM15	1.5072e-05	0.000336377		SIX3	1.71898e-11
PNRC2P1	0.96374		EFNA3	0.468883	0.649536		SKI	6.56041e-23
MAN1A2	0.385235		EFNA4	0.0685435	0.201149		SLC13A5	9.77377e-17
CD101	0.606718		EFNA1	0.0257582	0.102812		SLC15A3	3.53623e-23
TTF2	0.359579		DPM3	0.00407533	0.0269734		SLC16A2	5.50956e-07
PTGFRN	0.0816624		KRTCAP2	0.000307892	0.00362779		SLC16A3	3.60226e-12
GDAP2	0.69539		TRIM46	0.908979	0.950957		SLC16A5	1.00292e-08
WDR3	0.88829		MUC1	0.460455	0.643363		SLC19A1	6.52418e-09
SPAG17	0.69832		THBS3	0.185475	0.379803		SLC1A2	2.8762e-11
HAO2	0.636263		MTX1	8.81413e-05	0.00135779		SLC1A6	7.40899e-08
HSD3B2	0.605589		GBAP1	0.0218087	0.091756		SLC20A2	7.09861e-14
HSD3BP4	0.783341		GBA	0.00470996	0.0301634		SLC22A20P	6.59073e-12
GAPDHP33	0.999787		FAM189B	1.62416e-05	0.000354054		SLC22A23	2.70815e-08
HSD3BP5	0.850286		SCAMP3	5.96381e-08	3.22747e-06		SLC22A8	1.02596e-08
LINC00622	0.875757		CLK2	0.000398966	0.00445512		SLC26A10P	9.69114e-10
TBX15	6.58013e-05		HCN3	0.010769	0.0561126		SLC2A4RG	7.18075e-20
WARS2	0.138673		PKLR	0.675192	0.807247		SLC34A3	4.57126e-14
WARS2-AS1	0.999866		FDPS	1.88904e-05	0.000392997		SLC35A2	6.60351e-06
WARS2-IT1	0.54295		RUSC1	8.57103e-05	0.00132775		SLC35E2B	1.71915e-11
ZNF697	0.985781		ASH1L	0.0292406	0.112427		SLC38A1	1.72327e-16
PHGDH	0.567505		MSTO1	2.41858e-09	2.29313e-07		SLC38A10	1.97901e-13
NOTCH2	0.516084		YY1AP1	9.6698e-07	3.40706e-05		SLC39A13	3.40679e-05
EMBP1	0.608532		DAP3	3.08844e-09	2.7796e-07		SLC45A4	2.12942e-10
NBPF26	0.227782		GON4L	9.58377e-05	0.00144806		SLC4A8	2.65349e-25
LINC00623	0.450086		SYT11	0.391568	0.584127		SLC51A	5.13862e-12
FCGR1BP	0.826509		RIT1	4.24062e-05	0.000760007		SLC6A20	2.54731e-10
SEC22B	0.701579		KIAA0907	0.000128176	0.00180596		SLC7A5	9.91576e-09
PFN1P2	0.763458		ARHGEF2	4.35684e-07	1.76652e-05		SLC7A5P1	1.61887e-22
[truncated: 19,775 more rows]

## Sheet: Table S4
Subpathway
[truncated: 55 more rows]

## Sheet: Table S5
LASSO COX
[truncated: 68 more rows]

[truncated: 6 more sheets: Snv&Indel, CNV, RNAseq, RNAseq_p, CNV_p, Methylation_p]
